# Supplementary material for: Gene differential co-expression analysis of male infertility patients based on statistical and machine learning methods
Source: Front Microbiol. 2023 Jan 27;14:1092143. doi: 10.3389/fmicb.2023.1092143 (PMC9911419; doi:10.3389/fmicb.2023.1092143)
Supplement: Supplementary file 1 [file Table_1.XLSX]

## Sheet: id-00
Category	Term	Count	%	PValue	Genes	List Total	Pop Hits	Pop Total	Fold Enrichment	Bonferroni	Benjamini	FDR
UP_KW_PTM	KW-0597~Phosphoprotein	298	64.6421	2.4197e-14	SMARCB1, MAML2, IL23R, GRPR, ELK1, RRP8, ELK4, RPS6KA3, PREX1, LSM11, CHEK2, DPF3, MYOZ3, EPHB1, ANKS1B, CHGB, AGFG1, TSPYL2, ACVR1, UNC13B, UNC13C, MBNL1, RBFOX2, ESCO1, STARD8, SLC11A2, PHKA1, WDR72, DICER1, ACE2, BTK, UPRT, PRKD1, BCORL1, MTMR2, CDCA2, HTATSF1, IQGAP3, SKA2, SNX3, C3, SNX4, EPB41L5, RAD21, CMYA5, PLCG2, MAGEC3, PIP5K1A, RDH13, TRPM6, PPARGC1A, ATG7, GPM6B, ZRANB3, MCTS1, IQSEC…	386	8321	14097	1.30792	5.32463e-13	5.56531e-13	5.32334e-13
GOTERM_CC_DIRECT	GO:0005829~cytosol	187	40.564	3.53083e-11	CDA, UBXN2B, FMR1, RRP8, AMOT, PREX2, ELK4, RPS6KA3, PREX1, POGZ, DENND5A, AP1S3, MAP3K7, EPHB1, ANKS1B, RGS7, AGFG1, UNC13B, MBNL1, MAP2K1, RBFOX2, RPL36A-HNRNPH2, PHKA1, DICER1, FTSJ1, BTK, WDFY1, UPRT, ANAPC5, TNIK, NHLRC2, PRKD1, PPEF1, GEMIN8, MAD1L1, PFKFB1, BLM, MTMR2, CDCA2, RPN1, MTMR8, FOXO4, DDX60, GSPT2, LPP, FHIT, IQGAP3, SKA2, MTM1, SNX3, SEC14L2, EPB41L5, BCL2L11, PRDX4, PDCD10, RA…	457	5477	20472	1.52948	1.80425e-08	1.80426e-08	1.7407e-08
UP_KW_DISEASE	KW-0991~Mental retardation	64	13.8829	3.99114e-11	RERE, CNTNAP2, KDM5C, SMARCB1, GDI1, FMR1, CTCF, MECP2, MED12, SOX3, RPS6KA3, AIFM1, OPHN1, POGZ, CLIC2, MAP2K1, CDKL5, DCC, FRMD4A, EBF3, SYP, ARID1B, FTSJ1, TANC2, SHROOM4, MID2, ZDHHC15, CNKSR2, ZEB2, SLC9A6, TNIK, BCORL1, VAMP2, HDAC4, PRPS1, RPL10, ZC4H2, CACNA1B, PPM1D, HDAC8, SPATA5, PHF21A, CUX1, RAD21, TSPAN7, PAK3, IGBP1, IQSEC2, AUTS2, ZBTB16, SIAH1, HUWE1, ASNS, AMMECR1, MTOR, MED13L,…	207	592	4408	2.30213	3.23282e-09	3.23282e-09	3.23282e-09
GOTERM_CC_DIRECT	GO:0005654~nucleoplasm	142	30.8026	1.12416e-09	SMARCB1, MAML2, FMR1, PRDM2, ELK1, DCAF4, RRP8, AMOT, ELK4, SOX3, RPS6KA3, SALL1, LSM11, CHEK2, POGZ, DPF3, ANKS1B, GTF2I, TSPYL2, MBNL1, MORC4, CDKL5, RBFOX2, ESCO1, LMO2, THOC1, FOXP3, SAP30, MSH3, DKC1, ADAM12, UPRT, ANAPC5, TNIK, MAML3, BCORL1, GEMIN8, BLM, CDCA2, FOXO4, HTATSF1, PHF21A, SEC14L2, EPB41L5, RAD21, ORC2, ABL1, PIP5K1A, ZNF423, ECT2, PPARGC1A, ZRANB3, SMAD2, TRAPPC2, SMURF1, ASPS…	457	3939	20472	1.6149	5.74445e-07	2.87223e-07	2.77105e-07
GOTERM_MF_DIRECT	GO:0005515~protein binding	346	75.0542	1.14874e-08	CDA, SMARCB1, MAML2, IL23R, ELK1, DCAF4, RRP8, ELK4, SOX3, RPS6KA3, PREX1, LSM11, ALCAM, CHEK2, DHX58, PDK3, MYOZ3, AP1S3, EPHB1, CHGB, AGFG1, TSPYL2, ACVR1, UNC13B, MBNL1, RBFOX2, SLC11A2, DICER1, GABRG1, ACE2, BTK, MAGEB3, UPRT, NHLRC2, AGTR2, MAML3, PRKD1, TMEM185A, SLC22A3, MTMR2, MAOB, RPN1, MTMR8, CFP, HTATSF1, GSPT2, IQGAP3, SKA2, SNX3, C3, SNX4, EPB41L5, PRDX4, PDCD10, RAD21, TSPAN7, PLCG…	439	12539	18811	1.18239	8.56954e-06	8.56957e-06	8.39726e-06
UP_KW_PTM	KW-0832~Ubl conjugation	115	24.9458	2.53304e-08	SMARCB1, FMR1, PRDM2, ELK1, AMOT, ELK4, SALL1, LSM11, ZNF81, CHEK2, POGZ, SCN9A, DPF3, MAP3K7, EPHB1, RGS7, GTF2I, PDGFRB, TSPYL2, RNF43, CASR, ESCO1, SLC11A2, THOC1, CYBB, FOXP3, SAP30, SLC9A6, DKC1, BCORL1, MAD1L1, BLM, CDCA2, RPN1, ADRB2, FOXO4, HTATSF1, SPATA5, LPP, PHF21A, SNX3, CCNB3, BCL2L11, PDCD10, RAD21, ABL1, ABL2, PIP5K1A, ECT2, PPARGC1A, SMAD2, SMURF1, CAV1, IRF2BP2, NUP153, SMARCA1,…	386	2572	14097	1.63293	5.57269e-07	2.913e-07	2.78635e-07
GOTERM_CC_DIRECT	GO:0030424~axon	28	6.07375	4.64398e-08	ROBO2, CNTNAP2, MTMR2, GDI1, DCTN1, FMR1, ROBO1, ALCAM, CA2, SCN9A, KIF13B, MAPK1, NRCAM, TAC1, ATG7, EPHB1, KIRREL3, NTRK1, TGFB1, SYT2, SMURF1, DCC, NRG1, RHOA, TANC2, SYN1, CREB1, NF1	457	361	20472	3.47452	2.37305e-05	7.91025e-06	7.63161e-06
UP_SEQ_FEATURE	COMPBIAS:Polar residues	209	45.3362	5.00717e-08	MAML2, XYLT1, DCAF4, RRP8, LSM11, CHEK2, MYOZ3, ANKS1B, AGFG1, TSPYL2, UNC13B, UNC13C, RBFOX2, ESCO1, STARD8, SLC11A2, PHKA1, WDR72, ACE2, MAGEB3, UPRT, MAML3, BCORL1, MTMR2, CDCA2, CFP, GSPT2, SKA2, SEC14L2, CMYA5, PIP5K1A, TRPM6, PPARGC1A, IQSEC2, COL24A1, IRF2BP2, AMMECR1, INO80, FER1L6, MED13L, MAGED2, FBXL7, CDK16, EZH2, ROBO2, HBS1L, MYOM1, DENND1B, ZCCHC12, CCDC120, GDI1, SH3KBP1, CTCF, AR…	460	6837	20495	1.36198	0.000138489	0.000115501	0.000115418
UP_SEQ_FEATURE	NP_BIND:ATP	55	11.9306	8.35151e-08	FLT3, MCM9, RPS6KA3, CHEK2, DHX58, KIF13B, TLK1, PDK3, ROS1, MAP3K7, EPHB1, PRKG1, PDGFRB, ACVR1, MAP2K1, CDKL5, NAV2, DICER1, MSH3, BTK, TNIK, MCM6, PRKD1, GART, DNAH3, PFKFB1, PRPS1, BLM, SRC, CACNA1B, DDX60, ABL1, ABL2, MAPK1, PAK3, TRPM6, NTRK1, ZRANB3, DNAH11, GK, DNAH14, ASNS, INO80, BMX, SMARCA1, ACSF2, CENPE, NLRP13, CLCN5, CLCN4, CAMK4, KIF4A, UBA1, CDK16, BMPR1A	460	1116	20495	2.19578	0.000230976	0.000115501	0.000115418
GOTERM_MF_DIRECT	GO:0005524~ATP binding	70	15.1844	1.06326e-07	FLT3, MCM9, RPS6KA3, CHEK2, DHX58, KIF13B, TLK1, PDK3, ROS1, MAP3K7, EPHB1, PRKG1, GTF2I, PDGFRB, RARS2, ACVR1, MAP2K1, CDKL5, CTPS2, NAV2, DICER1, BAZ1B, SYN1, MSH3, BTK, TNIK, MCM6, PRKD1, TOP1, DGKK, GART, DNAH3, PFKFB1, PRPS1, BLM, SRC, CACNA1B, ATP1A4, DDX60, SPATA5, GUCY2F, ABL1, ABL2, PIP5K1A, MAPK1, PAK3, TRPM6, NTRK1, ZRANB3, DNAH11, GK, DNAH14, ASNS, ATP2B3, INO80, BMX, SMARCA1, MTOR, A…	439	1544	18811	1.94267	7.93158e-05	3.96595e-05	3.8862e-05
INTERPRO	IPR011993:Pleckstrin homology-like domain	31	6.72451	2.98154e-07	MTMR2, MTMR8, PLD1, FGD1, OSBPL10, MTM1, PREX2, EPB41L5, PREX1, OPHN1, PLCG2, ECT2, ANKS1B, TBC1D8B, IQSEC2, MSN, GAB3, FRMD4A, BMX, PLEKHA7, VAV1, CNKSR2, ACAP2, ARHGEF9, DAB1, NF1, BTK, PRKD1, DGKK, SNTB1, ARHGEF6	453	445	19116	2.93968	0.000300196	0.000300241	0.000299347
GOTERM_CC_DIRECT	GO:0043025~neuronal cell body	28	6.07375	5.16619e-07	SLC22A3, CNTNAP2, GDI1, DCTN1, SRC, FMR1, ZC4H2, CACNA1B, CACNA1A, ELK1, BRS3, AKAP12, PGRMC1, ALCAM, ABL1, TAC1, PPARGC1A, NTRK1, CASR, TRPC5, TGFB1, SMURF1, CYBB, MTOR, CNKSR2, DAB1, DLG3, BMPR1A	457	407	20472	3.08182	0.000263957	6.5998e-05	6.36732e-05
GOTERM_BP_DIRECT	GO:0045893~positive regulation of transcription, DNA-templated	40	8.67679	5.9097e-07	RERE, HDAC4, BLM, SRC, CTCF, MLLT3, ELK1, BMP15, MED12, SEC14L2, SALL1, TRIM5, ZIC3, CHEK2, MAPK1, NDP, RBBP7, ZNF423, PPARGC1A, ACVR1, ATF7IP, SMAD2, MAP2K1, TGFB1, ZBTB16, AXIN1, EBF3, INO80, SMARCA1, ARID1B, ESR1, FOXP3, MID2, CCNA2, CREB1, ELF4, CAMK4, REL, AGTR2, BIRC2	443	716	19256	2.42834	0.00177547	0.00177705	0.00176523
UP_SEQ_FEATURE	REGION:Disordered	352	76.3557	6.35293e-07	CHIC1, SMARCB1, HPSE2, MAML2, IL23R, XYLT1, ELK1, DCAF4, RRP8, PREX2, ELK4, SOX3, RPS6KA3, PREX1, LSM11, ALCAM, OPHN1, CHEK2, PDK3, DPF3, MYOZ3, EPHB1, ANKS1B, CHGB, AGFG1, TSPYL2, UNC13B, UNC13C, RBFOX2, ESCO1, STARD8, SLC11A2, GTPBP6, PHKA1, WDR72, EBF3, DICER1, ACE2, BTK, MAGEB3, UPRT, NHLRC2, MAML3, PRKD1, BCORL1, MTMR2, CDCA2, TMTC1, CFP, HTATSF1, GSPT2, SKA2, C3, SEC14L2, SNX4, PRDX4, RAD21…	460	13542	20495	1.15811	0.00175568	0.00058574	0.000585317
GOTERM_BP_DIRECT	GO:0007399~nervous system development	28	6.07375	1.25604e-06	HDAC4, PRPS1, SMARCB1, DCTN1, FMR1, ZC4H2, ARHGAP4, ROBO1, OPHN1, SLIT1, DPF3, NDP, ECT2, ZNF423, GPM6B, NTRK1, TIMM8A, TRPC5, MBNL1, RBFOX2, SIAH1, NRG1, NAV2, ARID1B, ZEB2, FGF14, DCX, PRKD1	443	414	19256	2.93982	0.00376978	0.00188845	0.00187589
GOTERM_BP_DIRECT	GO:0050804~modulation of synaptic transmission	11	2.38612	2.12472e-06	AKAP12, NLGN3, PTPRD, GRID2, RELN, PLCB4, NLGN4X, IQSEC2, CACNA1B, CACNA1A, EPHB1	443	65	19256	7.356	0.00636866	0.00212967	0.00211551
GOTERM_MF_DIRECT	GO:0042802~identical protein binding	70	15.1844	4.40709e-06	ROBO2, YWHAE, MYOM1, CDA, SMARCB1, FMR1, HTR2C, ARHGAP4, AMOT, ROBO1, GRM5, ALCAM, TRIM5, CHEK2, MAP3K7, PRKG1, OFD1, PCYT1B, ESCO1, HGF, LMO2, AXIN1, CTPS2, SYP, MID2, SYN1, CNKSR2, ACE2, CREB1, TRAF4, IVD, BTK, MCM6, PRKD1, FATE1, MAD1L1, VAMP2, BIRC2, HDAC4, PFKFB1, PRPS1, BLM, MTMR2, PCNA, MAOB, PPM1H, ADRB2, FOXO4, GUCY2F, FHIT, PRDX4, STAT4, MAPK1, NTRK1, SMAD2, TIMM8A, TGFB1, ZBTB16, CAV1,…	439	1712	18811	1.75203	0.0032823	0.0010959	0.00107386
UP_KW_CELLULAR_COMPONENT	KW-0965~Cell junction	44	9.54447	4.93299e-06	NLGN3, CNTNAP2, ITGB5, SRC, SH3KBP1, SYNPO2, FMR1, ZC4H2, LPP, AMOT, EPB41L5, OPHN1, VWC2L, NHS, MAPK1, LPXN, ECT2, PDLIM5, ANKS1B, UNC13B, GABRQ, UNC13C, GRID2, SYT2, NLGN4X, STARD8, ATP2B3, FRMD4A, SYP, GABRG3, TANC2, SYN1, PLEKHA7, GABRG1, PARD3B, ZDHHC15, ARHGEF9, TRAF4, DMXL2, ITGA5, SNTB1, VAMP2, CDK16, SDCCAG8	420	868	17543	2.11732	0.000177572	0.000177588	0.000143057
UP_SEQ_FEATURE	DOMAIN:PH	21	4.55531	5.98109e-06	IQSEC2, GAB3, BMX, PLD1, FGD1, PLEKHA7, VAV1, OSBPL10, CNKSR2, PREX2, PREX1, ACAP2, ARHGEF9, OPHN1, BTK, PLCG2, PRKD1, ECT2, DGKK, SNTB1, ARHGEF6	460	281	20495	3.32968	0.0164077	0.00413593	0.00413294
INTERPRO	IPR001245:Serine-threonine/tyrosine-protein kinase catalytic domain	15	3.2538	1.06223e-05	PDGFRB, NTRK1, ACVR1, FLT3, SRC, BMX, GUCY2F, BTK, ABL1, ABL2, MAP3K7, ROS1, EPHB1, BMPR1A, GTF2I	453	147	19116	4.30599	0.0106397	0.00534832	0.00533239
GOTERM_BP_DIRECT	GO:0006338~chromatin remodeling	16	3.47072	1.13877e-05	ZRANB3, RERE, HDAC4, KDM5C, SMARCB1, INO80, SMARCA1, BAZ1B, MLLT3, ESR1, ARID1B, FOXP3, DPF3, RBBP7, TOP1, EZH2	443	173	19256	4.02009	0.0336634	0.00856071	0.00850377
GOTERM_CC_DIRECT	GO:0005737~cytoplasm	166	36.0087	1.40034e-05	FMR1, AMOT, RPS6KA3, SALL1, CAPN6, OPHN1, CHEK2, DHX58, POGZ, ANKS1B, RGS7, GTF2I, AGFG1, PDGFRB, TSPYL2, RARS2, MBNL1, CASR, RBFOX2, SLC11A2, THOC1, GTPBP6, FRMD4A, WDR72, DICER1, FTSJ1, FOXP3, MID2, ACE2, DKC1, BTK, UPRT, TNIK, PRKD1, GEMIN8, MAD1L1, BLM, MTMR2, ZC4H2, MTMR8, CACNA1A, FOXO4, PLCXD1, DDX60, SPATA5, FHIT, IQGAP3, SKA2, MTM1, SNX3, CCNB3, SEC14L2, SNX4, EPB41L5, EFNB1, PRDX4, FGGY…	457	5570	20472	1.33505	0.00713025	0.00130523	0.00125926
GOTERM_CC_DIRECT	GO:0045202~synapse	28	6.07375	1.53256e-05	NLGN3, RPL10, SH3KBP1, FMR1, CACNA1B, CACNA1A, HTR2C, EFNB1, RPS6KA3, PGRMC1, PTCHD1, VWC2L, MAPK1, TAC1, UNC13B, GABRQ, UNC13C, GRID2, NLGN4X, GABRG3, GABRG1, GNB1, PLP1, EXOC4, ITGA5, SNTB1, VAMP2, EZH2	457	488	20472	2.57029	0.00780087	0.00130523	0.00125926
UP_KW_DISEASE	KW-1268~Autism spectrum disorder	13	2.81996	1.81016e-05	NLGN3, HDAC4, CNTNAP2, NLGN4X, AUTS2, RPL10, PPM1D, TANC2, MECP2, PTCHD1, CNOT1, POGZ, BCORL1	207	61	4408	4.53821	0.00146517	0.000733115	0.000733115
GOTERM_CC_DIRECT	GO:0005634~nucleus	174	37.744	1.88805e-05	SMARCB1, UBXN2B, MAML2, FMR1, PRDM2, ELK1, ELK4, SALL1, LSM11, ZNF81, CHEK2, POGZ, MAP3K7, SSX1, GTF2I, PDGFRB, TSPYL2, MBNL1, CASR, MAP2K1, MORC4, CDKL5, RBFOX2, ESCO1, SLC11A2, LMO2, THOC1, EBF3, WDR72, DICER1, FOXP3, SAP30, MSH3, DKC1, BTK, WDFY1, MAGEB3, ANAPC5, TNIK, PRKD1, MAML3, BCORL1, PPEF1, GEMIN8, ZNF674, MAD1L1, BLM, MTMR2, CDCA2, ZC4H2, CACNA1A, ADRB2, FOXO4, HTATSF1, LPP, FHIT, CCNB…	457	5930	20472	1.31443	0.00960165	0.00137828	0.00132973
GOTERM_BP_DIRECT	GO:0030036~actin cytoskeleton organization	16	3.47072	2.08523e-05	IQSEC2, STARD8, RHOA, SHROOM4, FGD1, AMOT, PDLIM3, ABLIM2, OPHN1, CAPZA2, ABL1, NF1, FLNA, PDLIM5, RHOQ, PRKG1	443	182	19256	3.8213	0.0607781	0.0125406	0.0124572
INTERPRO	IPR017441:Protein kinase, ATP binding site	25	5.42299	2.13263e-05	FLT3, SRC, RPS6KA3, ABL1, TLK1, MAPK1, ABL2, PAK3, ROS1, MAP3K7, EPHB1, PRKG1, GTF2I, ACVR1, PDGFRB, NTRK1, MAP2K1, CDKL5, BMX, CAMK4, BTK, TNIK, PRKD1, CDK16, BMPR1A	453	390	19116	2.70504	0.0212468	0.00715852	0.00713719
UP_SEQ_FEATURE	BINDING:ATP	35	7.59219	3.26233e-05	PFKFB1, PRPS1, BLM, FLT3, SRC, RPS6KA3, CHEK2, ABL1, TLK1, MAPK1, ABL2, PDK3, PAK3, TRPM6, ROS1, MAP3K7, EPHB1, PRKG1, GTF2I, ACVR1, PDGFRB, NTRK1, MAP2K1, CDKL5, GK, BMX, ACSF2, CAMK4, BTK, UBA1, TNIK, PRKD1, GART, CDK16, BMPR1A	460	714	20495	2.18404	0.0862858	0.0167882	0.016776
GOTERM_BP_DIRECT	GO:0045944~positive regulation of transcription from RNA polymerase II promoter	51	11.0629	3.34924e-05	SMARCB1, MAML2, PRDM2, ELK1, ELK4, MECP2, MED12, SOX3, RPS6KA3, SALL1, ZIC3, POGZ, DPF3, GTF2I, ACVR1, HGF, LMO2, TET2, IL18, BAZ1B, ETV4, FOXP3, ETV6, ZEB2, CREB1, ELF4, NCOA7, PRKD1, MAML3, RHOQ, HDAC4, ADRB2, FOXO4, HDAC8, ABL1, STAT4, PPARGC1A, SMAD2, CDX4, TGFB1, AUTS2, ZBTB16, INO80, SMARCA1, ESR1, POMC, NFIA, NFIC, TLX1, REL, BMPR1A	443	1201	19256	1.84582	0.0958077	0.0167853	0.0166736
INTERPRO	IPR001849:Pleckstrin homology domain	20	4.33839	3.39125e-05	IQSEC2, GAB3, BMX, PLD1, FGD1, PLEKHA7, VAV1, OSBPL10, CNKSR2, PREX2, PREX1, ACAP2, ARHGEF9, OPHN1, BTK, PLCG2, PRKD1, DGKK, SNTB1, ARHGEF6	453	276	19116	3.05788	0.0335739	0.00853747	0.00851203
GOTERM_MF_DIRECT	GO:0003677~DNA binding	54	11.7137	3.60837e-05	KDM5C, SMARCB1, MCM9, ELK4, MECP2, SOX3, AIFM1, DHX58, POGZ, GTF2I, AGFG1, PARP4, THOC1, TET2, DICER1, ARID1B, FOXP3, SAP30, NCOR2, KIN, ZEB2, CREB1, MCM6, TOP1, BLM, PCNA, FOXO4, MLLT3, PHF21A, CUX1, RAD21, ABL1, STAT4, MAPK1, PPARGC1A, SMAD2, MGMT, ZBTB16, HUWE1, APEX2, NUP153, INO80, SMARCA1, SOD2, ESR1, POLA1, POLA2, NFIA, ERCC4, NFIC, KIF4A, TLX1, REL, TRIM33	439	1286	18811	1.79929	0.0265598	0.0067296	0.00659429
UP_SEQ_FEATURE	CROSSLNK:Glycyl lysine isopeptide (Lys-Gly) (interchain with G-Cter in SUMO2)	52	11.2798	3.64169e-05	RERE, KDM5C, SMARCB1, PRDM2, CTCF, AMOT, ELK4, SALL1, LSM11, ZNF81, ZIC3, POGZ, DPF3, GTF2I, TSPYL2, NCBP1, ESCO1, THOC1, BAZ1B, ETV4, TERF2, ETV6, SAP30, NCOR2, ZEB2, CREB1, DKC1, TOP1, BCORL1, BLM, CDCA2, PCNA, RPL10, HTATSF1, MLLT3, SPATA5, PHF21A, SNX3, CUX1, PDCD10, RAD21, RBBP7, ECT2, ATF7IP, IRF2BP2, NUP153, SMARCA1, ERCC4, KIF4A, MPHOSPH10, TRIM33, EZH2	460	1267	20495	1.82859	0.0958237	0.0167882	0.016776
GOTERM_CC_DIRECT	GO:0098978~glutamatergic synapse	23	4.98915	3.64829e-05	YWHAE, GRID2, CDKL5, SRC, PPM1H, ATP2B3, NRG1, RHOA, MTOR, CNKSR2, PTPRD, GRM5, PLCB4, DLG3, OPHN1, IL1RAPL2, CAMK4, ADAM23, FLNA, NRCAM, TNIK, PAK3, EPHB1	457	373	20472	2.76225	0.0184704	0.00233035	0.00224826
UP_KW_CELLULAR_COMPONENT	KW-0963~Cytoplasm	170	36.8764	3.75919e-05	UBXN2B, FMR1, RPS6KA3, PREX1, CAPN6, OPHN1, DHX58, POGZ, MYOZ3, MAP3K7, ANKS1B, RGS7, GTF2I, UNC13B, TSPYL2, UNC13C, MBNL1, MAP2K1, CDKL5, RBFOX2, THOC1, FRMD4A, DICER1, FTSJ1, FOXP3, MID2, ACE2, DKC1, BTK, TBC1D25, UPRT, ANAPC5, TNIK, NHLRC2, PRKD1, GEMIN8, MAD1L1, MTMR2, ZC4H2, FOXO4, PLCXD1, DDX60, PLD1, SPATA5, GSPT2, LPP, FHIT, SKA2, MTM1, SEC14L2, EPB41L5, PRDX4, PDCD10, RAD21, CMYA5, ABL1,…	420	5470	17543	1.29812	0.00135242	0.000676655	0.000545083
UP_KW_MOLECULAR_FUNCTION	KW-0010~Activator	39	8.45987	3.85033e-05	SMARCB1, MAML2, FMR1, CELF4, PRDM2, FOXO4, CTCF, HTATSF1, MLLT3, ELK1, LPP, ELK4, MED12, SEC14L2, ZIC3, RAD21, STAT4, DPF3, LPXN, ZNF423, PPARGC1A, ATF7IP, IRF2BP2, EBF3, SMARCA1, ETV4, ESR1, FOXP3, MED13L, CREB1, NFIA, ELF4, NFIC, REL, NCOA7, MAML3, BRWD1, MAMLD1, BIRC2	317	706	11655	2.03101	0.00288364	0.00288775	0.00273374
GOTERM_CC_DIRECT	GO:0048471~perinuclear region of cytoplasm	36	7.80911	4.74583e-05	MTMR2, SRC, FMR1, PLD1, NXT2, CLINT1, PREX1, AIFM1, HEPH, CAPN6, CMYA5, PLCG2, ABL1, FLNA, LPXN, ROS1, TRAPPC2, CDKL5, CAV1, SEC16A, SLC11A2, AVPR2, ASPSCR1, AXIN1, MSN, SYP, DICER1, DNAJA1, DAB1, TRAF4, GLB1, BTK, TNIK, AGTR2, VAMP2, EXOC1	457	763	20472	2.1136	0.0239601	0.00269458	0.00259966
GOTERM_BP_DIRECT	GO:0035556~intracellular signal transduction	26	5.63991	4.78107e-05	YWHAE, SRC, ASB11, PREX2, PREX1, RPS6KA3, PLCG2, TLK1, MAPK1, PAK3, ECT2, RGS7, UNC13B, SMAD2, UNC13C, NRG1, BMX, CNKSR2, PLCB4, CAMK4, DCX, BTK, TNIK, PRKD1, AGTR2, DGKK	443	450	19256	2.51144	0.133913	0.0205381	0.0204015
GOTERM_CC_DIRECT	GO:0000118~histone deacetylase complex	8	1.73536	6.56132e-05	RERE, NCOR2, HDAC4, RBBP7, HDAC8, PHF21A, SAP30, ZNF541	457	46	20472	7.7907	0.0329736	0.00328692	0.00317114
GOTERM_CC_DIRECT	GO:0005886~plasma membrane	150	32.538	7.07557e-05	CHIC1, HPSE2, IL23R, GRPR, RRP8, AMOT, PREX2, GPR174, PREX1, ALCAM, SCN9A, NRCAM, SLC16A2, ROS1, MAP3K7, EPHB1, ANKS1B, RGS7, UNC13B, PDGFRB, ACVR1, KIRREL3, RNF43, UNC13C, CASR, MAP2K1, RPL36A-HNRNPH2, SLC11A2, CYBB, PHKA1, GABRG3, GABRG1, ACE2, SLC9A6, ADAM12, BTK, AGTR2, PRKD1, BCORL1, DGKK, SLC22A3, CACNA1B, CACNA1A, ADRB2, CFP, PLD1, LPP, FHIT, MTM1, C3, SNX4, EPB41L5, EFNB1, PDCD10, CMYA5, …	457	5066	20472	1.32639	0.0355116	0.00328692	0.00317114
GOTERM_BP_DIRECT	GO:0007268~chemical synaptic transmission	18	3.90456	8.18274e-05	UNC13B, GABRQ, NLGN3, UNC13C, NLGN4X, CACNA1B, CACNA1A, HTR2C, GABRG3, SYN1, GABRG1, RPS6KA3, GRM5, PTCHD1, PLP1, EXOC4, MAPK1, TAC1	443	253	19256	3.09253	0.218129	0.029765	0.029567
GOTERM_MF_DIRECT	GO:0004714~transmembrane receptor protein tyrosine kinase activity	12	2.60304	8.43091e-05	NTRK1, PDGFRB, MAP2K1, FLT3, SRC, BTK, ABL1, ABL2, BMX, BAZ1B, ROS1, EPHB1	439	116	18811	4.43272	0.06096	0.0125789	0.012326
UP_SEQ_FEATURE	DOMAIN:Protein kinase	27	5.85683	8.79454e-05	FLT3, SRC, GUCY2F, RPS6KA3, CHEK2, ABL1, TLK1, MAPK1, ABL2, PAK3, ROS1, MAP3K7, EPHB1, PRKG1, GTF2I, ACVR1, PDGFRB, NTRK1, MAP2K1, CDKL5, BMX, CAMK4, BTK, TNIK, PRKD1, CDK16, BMPR1A	460	508	20495	2.36805	0.215938	0.034751	0.0347259
KEGG_PATHWAY	hsa05205:Proteoglycans in cancer	19	4.12148	0.000100073	SMAD2, MAP2K1, TGFB1, ITGB5, HPSE2, SRC, HGF, CAV1, MSN, ELK1, ESR1, RHOA, MTOR, VAV1, NRAS, PLCG2, FLNA, MAPK1, ITGA5	263	205	8156	2.87423	0.0283139	0.0265604	0.0251722
GOTERM_BP_DIRECT	GO:0001764~neuron migration	12	2.60304	0.000101198	YWHAE, KIRREL3, RELN, CDKL5, AUTS2, DCC, DCX, NRCAM, NRG1, RHOA, PRKG1, SDCCAG8	443	120	19256	4.34673	0.262374	0.029765	0.029567
UP_SEQ_FEATURE	COMPBIAS:Basic and acidic residues	162	35.141	0.000103368	SMARCB1, FMR1, XYLT1, PRDM2, ARHGAP36, ELK1, DCAF4, RRP8, AMOT, ELK4, SALL1, LSM11, OPHN1, POGZ, SCN9A, DPF3, NRCAM, DENND5A, SLC16A2, EPHB1, ANKS1B, CHGB, SSX1, GTF2I, UNC13B, TSPYL2, CDKL5, RPL36A-HNRNPH2, ESCO1, FRMD4A, WDR72, TANC2, ARMCX4, ARMCX2, MSH3, MAP7D2, MAGEB3, TNIK, BCORL1, PPEF1, MAD1L1, BLM, CDCA2, CACNA1B, CACNA1A, HTATSF1, GSPT2, PHF21A, BCL2L11, PRDX4, RAD21, CMYA5, ABL1, MAGEC…	460	5568	20495	1.2963	0.248685	0.0357395	0.0357136
GOTERM_BP_DIRECT	GO:0006468~protein phosphorylation	27	5.85683	0.000105089	GUCY2F, IQGAP3, GRM5, CHEK2, ABL1, TLK1, MAPK1, PDK3, PAK3, TRPM6, ROS1, PRKG1, ACVR1, NTRK1, SMAD2, MAP2K1, TGFB1, CDKL5, BMX, MTOR, CREB1, CAMK4, BTK, TNIK, PRKD1, CDK16, BMPR1A	443	501	19256	2.34255	0.270955	0.029765	0.029567
GOTERM_BP_DIRECT	GO:0006260~DNA replication	12	2.60304	0.000109064	KIN, POLA1, POLA2, BLM, PCNA, NFIA, NFIC, ORC2, LRWD1, RBBP7, TOP1, MCM6	443	121	19256	4.3108	0.279617	0.029765	0.029567
GOTERM_CC_DIRECT	GO:0030425~dendrite	25	5.42299	0.000112802	TMEM185A, CNTNAP2, MTMR2, FMR1, HTR2C, ELK1, RBM3, RELN, ALCAM, ABL1, EPHB1, KIRREL3, NTRK1, TRPC5, NLGN4X, CYBB, TACR1, DICER1, SYN1, MTOR, PLCB4, SLC9A6, GNB1, NF1, BMPR1A	457	460	20472	2.43459	0.0560153	0.00457666	0.00441544
GOTERM_CC_DIRECT	GO:0005887~integral component of plasma membrane	57	12.3644	0.000116432	EDA, FLT3, HTR2C, GRPR, EDA2R, BRS3, ROBO1, GPR174, GRM5, ALCAM, SCN9A, NRCAM, SLC16A2, ROS1, EPHB1, KIRREL3, PDGFRB, ACVR1, RNF43, TRPC5, CASR, GRID2, SLC11A2, AVPR2, CYBB, NRG1, TACR1, GABRG3, GABRG1, FSHR, AGTR2, VAMP2, NLGN3, SLC22A3, SLC24A4, MOSPD2, ATP1A4, ADRB2, GUCY2F, P2RY8, EFNB1, PGRMC1, ADAM23, TSPAN7, CD58, TRPM6, NTRK1, GABRQ, P2RY10, NLGN4X, CAV1, ATP2B3, PTPRD, CLCN5, SLC6A8, CLC…	457	1508	20472	1.69324	0.0577645	0.00457666	0.00441544
UP_KW_LIGAND	KW-0067~ATP-binding	65	14.0998	0.000117619	FLT3, MCM9, RPS6KA3, CHEK2, DHX58, KIF13B, TLK1, PDK3, ROS1, MAP3K7, EPHB1, PRKG1, PDGFRB, RARS2, ACVR1, MAP2K1, CDKL5, CTPS2, NAV2, DICER1, BAZ1B, MSH3, BTK, TNIK, MCM6, PRKD1, DGKK, GART, DNAH3, PFKFB1, PRPS1, BLM, SRC, CACNA1B, ATP1A4, DDX60, SPATA5, ABL1, ABL2, PIP5K1A, MAPK1, PAK3, TRPM6, NTRK1, ZRANB3, DNAH11, GK, DNAH14, ASNS, ATP2B3, INO80, BMX, SMARCA1, MTOR, ACSF2, CENPE, NLRP13, CLCN5,…	199	1437	6822	1.55066	0.00352256	0.00352857	0.00352857
INTERPRO	IPR011009:Protein kinase-like domain	29	6.29067	0.000117691	FLT3, SRC, GUCY2F, RPS6KA3, CHEK2, ABL1, TLK1, MAPK1, ABL2, PAK3, TRPM6, ROS1, MAP3K7, EPHB1, PRKG1, GTF2I, ACVR1, PDGFRB, NTRK1, MAP2K1, CDKL5, BMX, MTOR, CAMK4, BTK, TNIK, PRKD1, CDK16, BMPR1A	453	547	19116	2.23722	0.111767	0.0237029	0.0236323
GOTERM_BP_DIRECT	GO:0038083~peptidyl-tyrosine autophosphorylation	6	1.30152	0.000118783	NTRK1, SRC, BTK, ABL1, BMX, ROS1	443	22	19256	11.8547	0.300368	0.029765	0.029567
INTERPRO	IPR000719:Protein kinase, catalytic domain	27	5.85683	0.000169933	FLT3, SRC, GUCY2F, RPS6KA3, CHEK2, ABL1, TLK1, MAPK1, ABL2, PAK3, ROS1, MAP3K7, EPHB1, PRKG1, GTF2I, ACVR1, PDGFRB, NTRK1, MAP2K1, CDKL5, BMX, CAMK4, BTK, TNIK, PRKD1, CDK16, BMPR1A	453	502	19116	2.26965	0.157294	0.0285204	0.0284354
GOTERM_BP_DIRECT	GO:0009636~response to toxic substance	10	2.1692	0.000171754	PDGFRB, KDM5C, MAOB, AIFM1, CPS1, MGMT, SCN9A, ASNS, MAPK1, TRPM6	443	87	19256	4.99624	0.403401	0.0396495	0.0393858
UP_KW_BIOLOGICAL_PROCESS	KW-0524~Neurogenesis	20	4.33839	0.000172086	ROBO2, NTRK1, SMARCB1, FMR1, ARID1B, ROBO1, EFNB1, DAB1, OPHN1, ZIC3, DCX, SPRY3, SLIT1, DPF3, TNIK, PRKD1, ECT2, ZNF423, EPHB1, GPM6B	293	285	11187	2.67936	0.0160474	0.0126825	0.0124127
GOTERM_BP_DIRECT	GO:0008361~regulation of cell size	6	1.30152	0.0001846	CREB1, MSN, IL7R, IQGAP3, VAV1, MTOR	443	24	19256	10.8668	0.42601	0.0396495	0.0393858
KEGG_PATHWAY	hsa01521:EGFR tyrosine kinase inhibitor resistance	11	2.38612	0.000201121	PDGFRB, MAP2K1, NRAS, BCL2L11, SRC, HGF, PLCG2, NF1, MAPK1, NRG1, MTOR	263	79	8156	4.31804	0.0560929	0.0265604	0.0251722
GOTERM_BP_DIRECT	GO:0007616~long-term memory	7	1.51844	0.00020935	MECP2, RELN, PTCHD1, CAMK4, TACR1, TAC1, MTOR	443	38	19256	8.00713	0.467186	0.0419677	0.0416886
UP_SEQ_FEATURE	MOTIF:Nuclear localization signal	24	5.20607	0.000212949	ATF7IP, BLM, PARP4, NCBP1, SYNPO2, THOC1, IRF2BP2, MLLT3, TERF2, ARID1B, FOXP3, EFNB1, AIFM1, ERCC4, ZIC3, KIF4A, REL, ABL2, UBA1, ECT2, BCORL1, MAD1L1, ANKS1B, GTF2I	460	448	20495	2.38684	0.445163	0.0654464	0.0653991
GOTERM_CC_DIRECT	GO:0005925~focal adhesion	23	4.98915	0.000232351	PDGFRB, YWHAE, MAP2K1, ITGB5, SRC, SH3KBP1, SYNPO2, CAV1, STARD8, MSN, LPP, RHOA, SHROOM4, AKAP12, EPB41L5, ALCAM, NHS, PIP5K1A, FLNA, MAPK1, LPXN, ITGA5, SNTB1	457	424	20472	2.43	0.111966	0.0084808	0.00818206
GOTERM_BP_DIRECT	GO:0000122~negative regulation of transcription from RNA polymerase II promoter	41	8.89371	0.00024108	HDAC4, MAGEH1, PCNA, RPL10, PRDM2, CTCF, HDAC8, PHF21A, ELK4, MECP2, SOX3, SALL1, CUX1, ORC2, MAGEC3, RBBP7, SSX1, IGBP1, ATF7IP, CDX4, TGFB1, MAGEE2, ZBTB16, CAV1, IRF2BP2, DICER1, ESR1, FOXP3, ETV6, SAP30, NCOR2, RIPPLY1, ZEB2, CNOT1, NFIC, MAGEB3, MAGED2, BCORL1, TRIM33, ZNF674, EZH2	443	967	19256	1.84298	0.515683	0.045308	0.0450066
UP_KW_MOLECULAR_FUNCTION	KW-0829~Tyrosine-protein kinase	12	2.60304	0.000242517	NTRK1, PDGFRB, MAP2K1, FLT3, SRC, BTK, ABL1, ABL2, BMX, BAZ1B, ROS1, EPHB1	317	113	11655	3.90441	0.0180265	0.00665097	0.00629625
INTERPRO	IPR020635:Tyrosine-protein kinase, catalytic domain	10	2.1692	0.000254528	NTRK1, PDGFRB, FLT3, SRC, BTK, ABL1, ABL2, BMX, ROS1, EPHB1	453	89	19116	4.74142	0.226123	0.0366157	0.0365066
UP_KW_MOLECULAR_FUNCTION	KW-0418~Kinase	38	8.24295	0.000266039	PFKFB1, PRPS1, FLT3, SRC, SH3KBP1, RPS6KA3, FGGY, CHEK2, ABL1, PIP5K1A, TLK1, MAPK1, ABL2, PDK3, PAK3, TRPM6, ROS1, MAP3K7, EPHB1, PRKG1, GTF2I, ACVR1, PDGFRB, NTRK1, MAP2K1, CDKL5, GK, BAZ1B, BMX, MTOR, CNKSR2, CAMK4, BTK, TNIK, PRKD1, DGKK, CDK16, BMPR1A	317	747	11655	1.87032	0.0197578	0.00665097	0.00629625
UP_KW_BIOLOGICAL_PROCESS	KW-0235~DNA replication	11	2.38612	0.00027397	KIN, POLA1, POLA2, BLM, PCNA, NFIA, NFIC, ORC2, LRWD1, RBBP7, MCM6	293	100	11187	4.1999	0.0254278	0.0126825	0.0124127
GOTERM_BP_DIRECT	GO:0046777~protein autophosphorylation	14	3.03688	0.000290593	PDGFRB, NTRK1, CDKL5, FLT3, SRC, BMX, MTOR, CHEK2, CAMK4, BTK, ABL1, TNIK, PRKD1, EPHB1	443	181	19256	3.36211	0.582696	0.0514008	0.0510589
SMART	SM00233:PH	20	4.33839	0.000296746	IQSEC2, GAB3, BMX, PLD1, FGD1, PLEKHA7, VAV1, OSBPL10, CNKSR2, PREX2, PREX1, ACAP2, ARHGEF9, OPHN1, BTK, PLCG2, PRKD1, DGKK, SNTB1, ARHGEF6	302	267	10337	2.56393	0.0715117	0.0741865	0.0741865
GOTERM_MF_DIRECT	GO:0004713~protein tyrosine kinase activity	11	2.38612	0.000310032	NTRK1, PDGFRB, MAP2K1, FLT3, SRC, BTK, ABL1, ABL2, BMX, BAZ1B, ROS1	439	113	18811	4.17121	0.206514	0.0385474	0.0377723
UP_KW_LIGAND	KW-0547~Nucleotide-binding	77	16.7028	0.00031925	HBS1L, FLT3, MCM9, RPS6KA3, CHEK2, DHX58, KIF13B, TLK1, PDK3, CNGA2, ROS1, MAP3K7, EPHB1, PRKG1, PDGFRB, RARS2, ACVR1, MAP2K1, CDKL5, GTPBP6, CTPS2, NAV2, DICER1, BAZ1B, RHOA, MSH3, BTK, UPRT, TNIK, MCM6, PRKD1, DGKK, GART, RHOQ, DNAH3, PFKFB1, PRPS1, BLM, SRC, CACNA1B, ATP1A4, DDX60, SPATA5, GSPT2, GUCY2F, FHIT, NRAS, ABL1, ABL2, PIP5K1A, MAPK1, PAK3, TRPM6, NTRK1, ZRANB3, DNAH11, GK, DNAH14, AS…	199	1853	6822	1.42454	0.00953329	0.00478875	0.00478875
GOTERM_BP_DIRECT	GO:0051092~positive regulation of NF-kappaB transcription factor activity	13	2.81996	0.000332557	NTRK1, TGFB1, EDA, CAV1, IL18, MID2, EDA2R, CD40LG, TRIM5, BTK, PLCG2, PRKD1, MAP3K7	443	160	19256	3.53172	0.632181	0.0555554	0.0551859
KEGG_PATHWAY	hsa04012:ErbB signaling pathway	11	2.38612	0.000368906	MAP2K1, NRAS, SRC, PLCG2, ABL1, MAPK1, ABL2, NRG1, PAK3, ELK1, MTOR	263	85	8156	4.01324	0.100481	0.0265604	0.0251722
GOTERM_BP_DIRECT	GO:0018108~peptidyl-tyrosine phosphorylation	12	2.60304	0.000369467	NTRK1, PDGFRB, MAP2K1, RELN, FLT3, SRC, BTK, ABL1, ABL2, BAZ1B, ROS1, EPHB1	443	139	19256	3.75257	0.670834	0.058473	0.0580841
GOTERM_MF_DIRECT	GO:0005096~GTPase activator activity	18	3.90456	0.000395829	TBC1D8B, GDI1, STARD8, ARHGAP36, ARHGAP6, IQGAP3, ARHGAP4, PREX2, PREX1, ACAP2, OPHN1, TBC1D5, NF1, TBC1D25, ECT2, AGFG1, RGS7, ARHGEF6	439	285	18811	2.70629	0.255726	0.042184	0.0413358
UP_KW_BIOLOGICAL_PROCESS	KW-0131~Cell cycle	34	7.37527	0.000404762	CDCA2, SMARCB1, DCTN1, SRC, FOXO4, PPM1D, GSPT2, SKA2, TTC28, CCNB3, RPS6KA3, HAUS7, CHEK2, RAD21, POGZ, TLK1, MAPK1, ECT2, MCTS1, TSPYL2, ESCO1, SIAH1, TET2, APEX2, INO80, TERF2, RHOA, PARD3B, CCNA2, CENPE, ANAPC5, MCM6, FBXL7, MAD1L1	293	679	11187	1.91186	0.0373403	0.0126825	0.0124127
KEGG_PATHWAY	hsa05210:Colorectal cancer	11	2.38612	0.00040586	SMAD2, MAP2K1, NRAS, TGFB1, BCL2L11, MSH3, DCC, AXIN1, MAPK1, RHOA, MTOR	263	86	8156	3.96658	0.109975	0.0265604	0.0251722
UP_KW_MOLECULAR_FUNCTION	KW-0678~Repressor	33	7.15835	0.000431877	RERE, HDAC4, KDM5C, FMR1, CTCF, HDAC8, RRP8, PHF21A, ELK4, MECP2, MED12, SALL1, CUX1, RAD21, MAPK1, DPF3, RBBP7, ZNF423, ZNF541, ATF7IP, ZBTB16, IRF2BP2, FOXP3, ETV6, MED13L, SAP30, NCOR2, RIPPLY1, ZEB2, CNOT1, BCORL1, TRIM33, EZH2	317	628	11655	1.932	0.0318786	0.00809769	0.00766581
INTERPRO	IPR008266:Tyrosine-protein kinase, active site	10	2.1692	0.00044905	NTRK1, PDGFRB, FLT3, SRC, BTK, ABL1, ABL2, BMX, ROS1, EPHB1	453	96	19116	4.3957	0.363833	0.0565242	0.0563558
GOTERM_BP_DIRECT	GO:0042493~response to drug	18	3.90456	0.000463667	NTRK1, HDAC4, TGFB1, PARP4, MAOB, SRC, MGMT, CYBB, HTR2C, SOD2, GABRG3, RHOA, DAB1, CREB1, CPS1, TOP1, PPARGC1A, OTC	443	293	19256	2.67034	0.752061	0.0697124	0.0692487
UP_KW_DOMAIN	KW-0677~Repeat	150	32.538	0.000464308	SMARCB1, FMR1, IL23R, PRDM2, DCAF4, PREX2, RPS6KA3, PREX1, SALL1, LSM11, ZNF81, ALCAM, POGZ, SCN9A, DPF3, NRCAM, DENND5A, PAMR1, ROS1, EPHB1, ANKS1B, GTF2I, AGFG1, UNC13B, PDGFRB, KIRREL3, UNC13C, MBNL1, HGF, LMO2, WDR72, DICER1, TANC2, MID2, ARMCX4, ACAP2, ARMCX2, COL4A6, WDFY1, ANAPC5, NHLRC2, PRKD1, BCORL1, PPEF1, DGKK, ZNF674, FBN2, CACNA1B, CACNA1A, TMTC1, CFP, HTATSF1, PLD1, SPATA5, LPP, IQ…	356	5000	14922	1.25747	0.0124609	0.0110097	0.0101941
GOTERM_MF_DIRECT	GO:0005543~phospholipid binding	11	2.38612	0.000501914	UNC13B, SEC14L2, UNC13C, PREX1, OPHN1, CPS1, SMURF1, NUP62CL, CLINT1, VAMP2, OTC	439	120	18811	3.92789	0.312382	0.0468034	0.0458624
GOTERM_BP_DIRECT	GO:0043123~positive regulation of I-kappaB kinase/NF-kappaB signaling	14	3.03688	0.000512157	EDA, RHOA, MID2, EDA2R, TRIM5, REL, ABL1, FLNA, TAB3, PRKD1, CCDC22, ECT2, MAP3K7, BIRC2	443	192	19256	3.16949	0.785716	0.072448	0.0719661
GOTERM_BP_DIRECT	GO:0071902~positive regulation of protein serine/threonine kinase activity	8	1.73536	0.000530049	MAP2K1, CD40LG, PDCD10, SRC, ADRB2, RHOA, BMPR1A, EZH2	443	62	19256	5.60868	0.796945	0.072448	0.0719661
KEGG_PATHWAY	hsa04014:Ras signaling pathway	19	4.12148	0.000542985	PDGFRB, NTRK1, MAP2K1, FLT3, HGF, FOXO4, PLD1, ELK1, RHOA, FGF16, NRAS, GNB1, REL, PLCG2, ABL1, NF1, MAPK1, ABL2, PAK3	263	235	8156	2.50731	0.144337	0.0265604	0.0251722
KEGG_PATHWAY	hsa04110:Cell cycle	13	2.81996	0.000704573	YWHAE, SMAD2, TGFB1, PCNA, CCNB3, CCNA2, CHEK2, RAD21, ORC2, ABL1, ANAPC5, MCM6, MAD1L1	263	126	8156	3.19959	0.183137	0.0265604	0.0251722
KEGG_PATHWAY	hsa04510:Focal adhesion	17	3.68764	0.000726036	PDGFRB, MAP2K1, ITGB5, SRC, HGF, CAV1, ELK1, RHOA, VAV1, RELN, COL4A6, PIP5K1A, FLNA, MAPK1, ITGA5, PAK3, BIRC2	263	201	8156	2.62286	0.188157	0.0265604	0.0251722
UP_KW_BIOLOGICAL_PROCESS	KW-0945~Host-virus interaction	31	6.72451	0.000726613	YWHAE, SMARCB1, PCNA, ITGB5, FLT3, SRC, SH3KBP1, FMR1, TRIM5, CHEK2, DHX58, TSPAN7, MAPK1, MAP3K7, ATF7IP, CAV1, MSN, NUP153, DICER1, RHOA, CCNA2, ACE2, KIN, POLA1, CREB1, PSMA4, GNB1, ITGA5, TOP1, EXOC1, SLC25A6	293	616	11187	1.92144	0.0660445	0.0170754	0.0167121
KEGG_PATHWAY	hsa04360:Axon guidance	16	3.47072	0.000740359	ROBO2, TRPC5, SRC, DCC, NTN4, RHOA, ROBO1, EFNB1, NRAS, ABLIM2, PLCG2, ABL1, SLIT1, MAPK1, PAK3, EPHB1	263	182	8156	2.72628	0.19149	0.0265604	0.0251722
GOTERM_BP_DIRECT	GO:0000165~MAPK cascade	11	2.38612	0.000747411	YWHAE, MAP2K1, NRAS, TGFB1, CAV1, IL18, NF1, NRG1, TNIK, PAK3, MAP3K7	443	128	19256	3.73547	0.894422	0.0977159	0.0970659
GOTERM_MF_DIRECT	GO:0044877~macromolecular complex binding	22	4.77223	0.000750858	YWHAE, TGFB1, PCNA, FLT3, HGF, MCM9, CAV1, PINX1, ADRB2, TERF2, GUCY2F, MTOR, NCOR2, NRAS, CPS1, TBC1D5, GNB1, PLP1, CNGA2, EPHB1, BIRC2, VAMP2	439	414	18811	2.27703	0.428991	0.0622378	0.0609864
GOTERM_BP_DIRECT	GO:0031290~retinal ganglion cell axon guidance	5	1.0846	0.000807239	ROBO2, ALCAM, SLIT1, NRCAM, EPHB1	443	19	19256	11.4388	0.911818	0.10114	0.100468
UP_KW_DOMAIN	KW-0175~Coiled coil	117	25.3796	0.000815531	CHIC1, MAML2, AMOT, PREX2, PREX1, OPHN1, DHX58, POGZ, SCN9A, PAMR1, MAP3K7, GTF2I, UNC13B, UNC13C, MAP2K1, MORC4, CDKL5, FRMD4A, DICER1, FOXP3, MID2, ACAP2, MAP7D2, TBC1D25, TNIK, GEMIN8, MAD1L1, MTMR2, CDCA2, ZC4H2, RPN1, CACNA1B, MTMR8, CACNA1A, TMTC1, IQGAP3, PHF21A, MTM1, CMYA5, LONRF3, ATG7, GPM6B, DNAH11, IQSEC2, DNAH14, ASPSCR1, MSN, INO80, DIAPH2, GNL3L, KIF4A, DMXL2, GNB1, NF1, TAB3, MPH…	356	3758	14922	1.30499	0.0217875	0.0110097	0.0101941
KEGG_PATHWAY	hsa05200:Pathways in cancer	32	6.94143	0.000833805	FLT3, IL23R, PLD1, ELK1, NRAS, BCL2L11, PLCG2, ABL1, STAT4, MAPK1, PDGFRB, NTRK1, SMAD2, MAP2K1, TGFB1, DCC, HGF, ZBTB16, AXIN1, ESR1, RHOA, MTOR, CCNA2, FGF16, PLCB4, TRAF4, MSH3, GNB1, IL3RA, COL4A6, IL7R, BIRC2	263	531	8156	1.86886	0.212902	0.0265891	0.0251994
UP_KW_CELLULAR_COMPONENT	KW-0539~Nucleus	166	36.0087	0.000909567	SMARCB1, UBXN2B, MAML2, FMR1, PRDM2, ELK1, RRP8, ELK4, SOX3, RPS6KA3, SALL1, LSM11, ZNF81, CHEK2, POGZ, DPF3, ANKS1B, GTF2I, AGFG1, TSPYL2, RNF43, MBNL1, MAP2K1, MORC4, CDKL5, RBFOX2, ESCO1, LMO2, THOC1, EBF3, FOXP3, SAP30, DKC1, BTK, UPRT, ANAPC5, TNIK, MAML3, BCORL1, GEMIN8, ZNF674, MAD1L1, BLM, CDCA2, ZC4H2, MTMR8, FOXO4, HTATSF1, LPP, FHIT, PHF21A, CCNB3, SEC14L2, EFNB1, RAD21, CMYA5, ORC2, A…	420	5636	17543	1.23025	0.0322286	0.00995557	0.00801976
GOTERM_CC_DIRECT	GO:0043005~neuron projection	20	4.33839	0.000917155	GABRQ, DCTN1, SRC, SH3KBP1, FMR1, SYP, GABRG3, GABRG1, BRS3, CNKSR2, GRM5, PGRMC1, DAB1, RELN, DCX, NRCAM, EPHB1, VAMP2, CDK16, RGS7	457	379	20472	2.36393	0.374298	0.0312444	0.0301438
UP_KW_PTM	KW-1017~Isopeptide bond	72	15.6182	0.00095616	RERE, YWHAE, KDM5C, SMARCB1, PRDM2, CTCF, ELK1, AMOT, ELK4, AKAP12, SALL1, LSM11, ZNF81, AIFM1, ZIC3, POGZ, DPF3, MAP3K7, GTF2I, TSPYL2, NCBP1, ESCO1, THOC1, AXIN1, CYBB, BAZ1B, ETV4, TERF2, FOXP3, ETV6, SAP30, NCOR2, ZEB2, CREB1, SLC9A6, DKC1, TOP1, BCORL1, MAD1L1, HDAC4, BLM, CDCA2, PCNA, RPL10, RPN1, HTATSF1, MLLT3, SPATA5, LPP, PHF21A, SNX3, NRAS, CUX1, PDCD10, RAD21, FLNA, PIP5K1A, RBBP7, EC…	386	1811	14097	1.45196	0.0208257	0.00733056	0.00701184
GOTERM_BP_DIRECT	GO:0030154~cell differentiation	30	6.50759	0.00108063	SMARCB1, EDA, FLT3, SRC, SPATA5, ELK1, ELK4, SOX3, ZIC3, NHS, SLIT1, ECT2, ZNF423, ROS1, AGFG1, ZNF541, NTRK1, SMAD2, CDX4, SYT2, SMURF1, CAV1, HUWE1, NRG1, ETV4, ETV6, SYT17, FGF16, ELF4, PRKD1	443	680	19256	1.91767	0.961272	0.129978	0.129113
GOTERM_MF_DIRECT	GO:0097110~scaffold protein binding	8	1.73536	0.00110043	YWHAE, NLGN3, MAP2K1, GRID2, NLGN4X, SRC, PLCG2, MAP3K7	439	69	18811	4.96808	0.560174	0.0820924	0.0804417
SMART	SM00219:TyrKc	10	2.1692	0.00110099	NTRK1, PDGFRB, FLT3, SRC, BTK, ABL1, ABL2, BMX, ROS1, EPHB1	302	89	10337	3.8459	0.240731	0.137624	0.137624
UP_KW_CELLULAR_COMPONENT	KW-0770~Synapse	25	5.42299	0.00110617	NLGN3, SH3KBP1, FMR1, ZC4H2, OPHN1, VWC2L, PDLIM5, ANKS1B, UNC13B, GABRQ, UNC13C, GRID2, SYT2, NLGN4X, ATP2B3, SYP, GABRG3, TANC2, SYN1, GABRG1, ZDHHC15, ARHGEF9, DMXL2, VAMP2, CDK16	420	504	17543	2.07188	0.039061	0.00995557	0.00801976
GOTERM_CC_DIRECT	GO:0098794~postsynapse	10	2.1692	0.00123409	MECP2, FMR1, CAMK4, CELF4, ABL1, FLNA, GABRG3, RHOA, ZDHHC15, GABRG1	457	117	20472	3.82876	0.467945	0.0379684	0.036631
UP_KW_DISEASE	KW-1269~Autism	7	1.51844	0.0012558	MECP2, NLGN3, CNTNAP2, NLGN4X, PTCHD1, AUTS2, RPL10	207	27	4408	5.52084	0.0967753	0.0339066	0.0339066
GOTERM_CC_DIRECT	GO:0070161~anchoring junction	23	4.98915	0.00126314	UNC13B, GABRQ, NLGN3, UNC13C, GRID2, SYT2, NLGN4X, ZC4H2, FMR1, ATP2B3, SYP, GABRG3, TANC2, SYN1, GABRG1, ZDHHC15, ARHGEF9, OPHN1, DMXL2, VWC2L, VAMP2, ANKS1B, CDK16	457	481	20472	2.14204	0.475795	0.0379684	0.036631
KEGG_PATHWAY	hsa05202:Transcriptional misregulation in cancer	16	3.47072	0.00134892	PTCRA, NTRK1, FLT3, ZBTB16, LMO2, ASPSCR1, MLLT3, ETV4, ETV6, ELK4, CCNA2, TLX1, TSPAN7, REL, BIRC2, SSX1	263	193	8156	2.57089	0.321182	0.038714	0.0366906
GOTERM_CC_DIRECT	GO:0016020~membrane	80	17.3536	0.00136521	DPP10, ROBO2, YWHAE, HBS1L, CNTNAP2, EDA, HPSE2, SH3KBP1, FMR1, IL23R, CLINT1, OSBPL10, MED12, CLIC2, ROS1, GTF2I, UNC13B, OFD1, PDGFRB, ACVR1, PARP4, HGF, SLC11A2, NRG1, NCOR2, CNKSR2, ACE2, VCAN, ACAP2, MSH3, IL3RA, COL4A6, EXOC4, PRKD1, VAMP2, SLC25A6, EXOC1, SLC22A3, SLC24A4, MTMR2, RPL10, DCTN1, RPN1, MOSPD2, MTMR8, ADRB2, PLD1, MTM1, SNX4, NRAS, PGRMC1, PTCHD1, RAD21, ORC2, FLNA, LPXN, CD58…	457	2547	20472	1.40704	0.502471	0.0387569	0.0373917
GOTERM_BP_DIRECT	GO:0035176~social behavior	7	1.51844	0.0014384	MECP2, NLGN3, CNTNAP2, NLGN4X, PTCHD1, GRPR, MTOR	443	54	19256	5.63465	0.986811	0.166357	0.16525
GOTERM_BP_DIRECT	GO:0050731~positive regulation of peptidyl-tyrosine phosphorylation	9	1.95228	0.00153977	ACVR1, TGFB1, RELN, SRC, HGF, PLCG2, ABL1, ITGA5, MTOR	443	95	19256	4.11795	0.990281	0.170089	0.168958
GOTERM_BP_DIRECT	GO:0031397~negative regulation of protein ubiquitination	7	1.51844	0.0015838	DNAJA1, GNL3L, CAV1, PINX1, GLMN, HDAC8, MTOR	443	55	19256	5.5322	0.991488	0.170089	0.168958
KEGG_PATHWAY	hsa04919:Thyroid hormone signaling pathway	12	2.60304	0.0017074	MED12, MAP2K1, NRAS, PLCB4, SRC, ATP1A4, PLCG2, MAPK1, SLC16A2, ESR1, MTOR, MED13L	263	121	8156	3.07551	0.387644	0.0410473	0.038902
KEGG_PATHWAY	hsa04810:Regulation of actin cytoskeleton	17	3.68764	0.00171626	PDGFRB, MAP2K1, ITGB5, SRC, MSN, IQGAP3, RHOA, FGD1, VAV1, FGF16, DIAPH2, NRAS, PIP5K1A, MAPK1, ITGA5, PAK3, ARHGEF6	263	218	8156	2.41832	0.389203	0.0410473	0.038902
GOTERM_BP_DIRECT	GO:0016188~synaptic vesicle maturation	4	0.867679	0.00172773	UNC13B, UNC13C, SYP, ZDHHC15	443	11	19256	15.8063	0.994482	0.179148	0.177956
GOTERM_CC_DIRECT	GO:0000781~chromosome, telomeric region	12	2.60304	0.00176973	BLM, PCNA, ERCC4, CHEK2, ORC2, PINX1, THOC1, LRWD1, RBBP7, MCM6, TERF2, EZH2	457	173	20472	3.10727	0.595512	0.0475964	0.0459199
GOTERM_BP_DIRECT	GO:0050808~synapse organization	7	1.51844	0.00190784	NLGN3, GRM5, NLGN4X, SLC9A6, FLNA, PAK3, SYN1	443	57	19256	5.33809	0.996793	0.191229	0.189957
GOTERM_MF_DIRECT	GO:0019901~protein kinase binding	24	5.20607	0.00207936	PDGFRB, HDAC4, CASR, DCTN1, CAV1, AXIN1, MSN, ESR1, RHOA, SYN1, MTOR, CCNB3, CNKSR2, CCNA2, POLA1, RPS6KA3, BCL2L11, TRAF4, PDCD10, TRIM5, CHEK2, KIF13B, DCX, PLCG2	439	510	18811	2.01645	0.788349	0.126561	0.124016
GOTERM_MF_DIRECT	GO:0019899~enzyme binding	20	4.33839	0.00209857	PDGFRB, YWHAE, CNTNAP2, TGFB1, PARP4, PCNA, SRC, MCM9, CAV1, AXIN1, MSN, FOXO4, SOD2, TERF2, ESR1, MID2, PREX1, CREB1, MSH3, LUC7L2	439	390	18811	2.19742	0.791367	0.126561	0.124016
GOTERM_MF_DIRECT	GO:0003714~transcription corepressor activity	13	2.81996	0.00220548	ATF7IP, RERE, HDAC4, RBFOX2, IRF2BP2, FOXP3, SAP30, MECP2, NCOR2, BCORL1, EZH2, SSX1, ZNF541	439	196	18811	2.84207	0.807394	0.126561	0.124016
GOTERM_BP_DIRECT	GO:0007179~transforming growth factor beta receptor signaling pathway	9	1.95228	0.00227355	SMAD2, ACVR1, TGFB1, CREB1, ITGB5, SRC, LPXN, MAP3K7, BMPR1A	443	101	19256	3.87332	0.998935	0.220534	0.219067
UP_SEQ_FEATURE	DOMAIN:PDZ	11	2.38612	0.00228698	CNKSR2, PREX2, PREX1, PDLIM3, DLG3, SYNPO2, PDLIM5, RAPGEF6, SNTB1, SHROOM4, PARD3B	460	152	20495	3.22433	0.998223	0.556179	0.555777
UP_SEQ_FEATURE	CARBOHYD:O-linked (GlcNAc) serine	7	1.51844	0.00239537	CPS1, CAMK4, NUP153, ESR1, SYN1, EZH2, AGFG1	460	61	20495	5.11279	0.998684	0.556179	0.555777
UP_SEQ_FEATURE	DOMAIN:Fibronectin type-III	12	2.60304	0.00241292	ATF7IP, ROBO2, PTPRD, MYOM1, DCC, IL23R, NRCAM, IL7R, ROS1, EPHB1, MID2, ROBO1	460	179	20495	2.98688	0.998747	0.556179	0.555777
GOTERM_BP_DIRECT	GO:0007417~central nervous system development	11	2.38612	0.00247245	ROBO2, SOX3, RPS6KA3, VCAN, RELN, ZIC3, ZBTB16, IL1RAPL2, ADAM23, DCX, NRCAM	443	150	19256	3.1876	0.999415	0.232333	0.230788
GOTERM_BP_DIRECT	GO:0009409~response to cold	6	1.30152	0.00263329	PCSK1N, SCN9A, ADRB2, SOD2, PPARGC1A, RGS7	443	42	19256	6.20961	0.99964	0.23483	0.233268
GOTERM_MF_DIRECT	GO:0019900~kinase binding	9	1.95228	0.00263872	NTRK1, MYOM1, PFKFB1, DLG3, SRC, ATP1A4, PIP5K1A, FLNA, TTC28	439	102	18811	3.78085	0.860694	0.140606	0.137779
GOTERM_BP_DIRECT	GO:0032956~regulation of actin cytoskeleton organization	8	1.73536	0.00277078	PDGFRB, ABL1, PAK3, IQGAP3, RHOA, GPM6B, RHOQ, MTOR	443	82	19256	4.24071	0.999762	0.23483	0.233268
KEGG_PATHWAY	hsa04072:Phospholipase D signaling pathway	13	2.81996	0.00282995	PDGFRB, MAP2K1, AVPR2, PLD1, RHOA, MTOR, GRM5, NRAS, PLCB4, PLCG2, PIP5K1A, MAPK1, DGKK	263	148	8156	2.72397	0.556628	0.0624765	0.0592112
GOTERM_BP_DIRECT	GO:0071168~protein localization to chromatin	4	0.867679	0.00289415	MCM9, RAD21, ESR1, EZH2	443	13	19256	13.3745	0.999836	0.23483	0.233268
GOTERM_BP_DIRECT	GO:0048488~synaptic vesicle endocytosis	6	1.30152	0.00292455	NLGN3, SYT2, NLGN4X, OPHN1, SYP, VAMP2	443	43	19256	6.0652	0.99985	0.23483	0.233268
GOTERM_BP_DIRECT	GO:0030501~positive regulation of bone mineralization	6	1.30152	0.00292455	FBN2, ACVR1, TGFB1, ADRB2, GPM6B, BMPR1A	443	43	19256	6.0652	0.99985	0.23483	0.233268
GOTERM_BP_DIRECT	GO:0014068~positive regulation of phosphatidylinositol 3-kinase signaling	8	1.73536	0.00296759	NTRK1, PDGFRB, RELN, FLT3, SRC, HGF, FSHR, IL18	443	83	19256	4.18962	0.999869	0.23483	0.233268
GOTERM_BP_DIRECT	GO:0021942~radial glia guided migration of Purkinje cell	3	0.650759	0.00305901	RERE, DAB1, RBFOX2	443	4	19256	32.6005	0.9999	0.235857	0.234289
KEGG_PATHWAY	hsa04613:Neutrophil extracellular trap formation	15	3.2538	0.00317164	HDAC4, MAP2K1, SRC, CYBB, HDAC8, MTOR, C3, CLCN5, PLCB4, CLCN4, PLCG2, MAPK1, ATG7, MAP3K7, SLC25A6	263	190	8156	2.44827	0.598162	0.0650185	0.0616203
GOTERM_BP_DIRECT	GO:0043525~positive regulation of neuron apoptotic process	7	1.51844	0.00318411	HDAC4, BCL2L11, AIFM1, ABL1, NF1, PAK3, RHOA	443	63	19256	4.8297	0.999932	0.239366	0.237774
GOTERM_CC_DIRECT	GO:0043235~receptor complex	13	2.81996	0.00355238	PDGFRB, GABRQ, NTRK1, ACVR1, ITGB5, FLT3, IL23R, ADRB2, FSHR, IL3RA, ROS1, EPHB1, BMPR1A	457	217	20472	2.68366	0.83773	0.0884007	0.0852867
GOTERM_MF_DIRECT	GO:0008022~protein C-terminus binding	13	2.81996	0.00358347	MAP2K1, PCNA, SRC, ZBTB16, SIAH1, CACNA1B, AXIN1, TERF2, MED12, DLG3, ERCC4, ABL1, VAMP2	439	208	18811	2.6781	0.931304	0.178218	0.174634
GOTERM_BP_DIRECT	GO:0006270~DNA replication initiation	5	1.0846	0.0036232	POLA1, POLA2, ORC2, LRWD1, MCM6	443	28	19256	7.76201	0.999982	0.262815	0.261067
GOTERM_CC_DIRECT	GO:0008021~synaptic vesicle	10	2.1692	0.0036329	KIRREL3, CLCN5, MTMR2, CLCN4, DMXL2, WDR7, SYP, SYN1, VAMP2, CDK16	457	137	20472	3.26982	0.844295	0.0884007	0.0852867
GOTERM_BP_DIRECT	GO:0007200~phospholipase C-activating G-protein coupled receptor signaling pathway	7	1.51844	0.0037255	CASR, FSHR, GNB1, HTR2C, TACR1, GRPR, ESR1	443	65	19256	4.68109	0.999987	0.262815	0.261067
UP_SEQ_FEATURE	DNA_BIND:ETS	5	1.0846	0.00378364	ELK4, ELF4, ELK1, ETV4, ETV6	460	29	20495	7.68178	0.999972	0.763718	0.763166
GOTERM_BP_DIRECT	GO:0009410~response to xenobiotic stimulus	14	3.03688	0.00392457	NTRK1, PARP4, MAOB, SRC, MGMT, CYBB, SOD2, GABRG3, RHOA, CREB1, CPS1, ABL1, TOP1, OTC	443	241	19256	2.52507	0.999993	0.262815	0.261067
GOTERM_BP_DIRECT	GO:0010628~positive regulation of gene expression	23	4.98915	0.00395579	SMAD2, MYOM1, SLC24A4, MAP2K1, CASR, TGFB1, EDA, CAV1, AVPR2, MSN, NRG1, CTCF, TERF2, IQGAP3, MTOR, ROBO1, FGF16, PDCD10, PLP1, PLCG2, MAPK1, IL7R, PPARGC1A	443	513	19256	1.94882	0.999993	0.262815	0.261067
GOTERM_BP_DIRECT	GO:0007165~signal transduction	45	9.76139	0.0040026	YWHAE, HBS1L, GDI1, SRC, ARHGAP6, ARHGAP36, GUCY2F, IQGAP3, FGD1, ARHGAP4, C3, AKAP12, RPS6KA3, NRAS, ALCAM, OPHN1, KIF13B, PIP5K1A, MAPK1, ABL2, LPXN, CLIC2, PRKG1, CHGB, GABRQ, IGBP1, PDGFRB, MAP2K1, STARD8, THOC1, GAB3, BMX, GABRG3, ESR1, GABRG1, POMC, FGF16, FGF14, CREB1, IL1RAPL2, CAMK4, GNB1, NF1, PRKD1, IL7R	443	1267	19256	1.54383	0.999994	0.262815	0.261067
GOTERM_BP_DIRECT	GO:0007611~learning or memory	7	1.51844	0.00402045	NTRK1, GRM5, DNAH11, SRC, SLC11A2, MAPK1, GRPR	443	66	19256	4.61016	0.999995	0.262815	0.261067
UP_KW_MOLECULAR_FUNCTION	KW-9996~Developmental protein	42	9.11063	0.00405697	ROBO2, RERE, CCDC120, EDA, RPL10, ZC4H2, FOXO4, SPATA5, EDA2R, ROBO1, SOX3, EFNB1, RELN, CUX1, ZIC3, RAD21, VWC2L, SLIT1, PAK3, ZNF423, MBNL3, GPM6B, AGFG1, GPR157, ZNF541, PDGFRB, NTRK1, RNF43, CDX4, DCC, SIAH1, AXIN1, EBF3, SHROOM4, RIPPLY1, CENPE, DIAPH2, DAB1, TRAF4, CNOT1, TLX1, DCX	317	990	11655	1.55979	0.262797	0.0507121	0.0480075
UP_KW_MOLECULAR_FUNCTION	KW-0217~Developmental protein	42	9.11063	0.00405697	ROBO2, RERE, CCDC120, EDA, RPL10, ZC4H2, FOXO4, SPATA5, EDA2R, ROBO1, SOX3, EFNB1, RELN, CUX1, ZIC3, RAD21, VWC2L, SLIT1, PAK3, ZNF423, MBNL3, GPM6B, AGFG1, GPR157, ZNF541, PDGFRB, NTRK1, RNF43, CDX4, DCC, SIAH1, AXIN1, EBF3, SHROOM4, RIPPLY1, CENPE, DIAPH2, DAB1, TRAF4, CNOT1, TLX1, DCX	317	990	11655	1.55979	0.262797	0.0507121	0.0480075
GOTERM_BP_DIRECT	GO:0010467~gene expression	8	1.73536	0.00411675	MECP2, EDA, IL7R, MLLT3, ROS1, ELK1, IQGAP3, FOXP3	443	88	19256	3.95157	0.999996	0.263384	0.261633
KEGG_PATHWAY	hsa05231:Choline metabolism in cancer	10	2.1692	0.00412311	PDGFRB, SLC22A3, MAP2K1, PCYT1B, NRAS, PIP5K1A, MAPK1, DGKK, PLD1, MTOR	263	98	8156	3.16443	0.694492	0.0788888	0.0747657
UP_SEQ_FEATURE	DOMAIN:Fibronectin type-III 2	10	2.1692	0.00414164	ROBO2, PTPRD, MYOM1, DCC, IL23R, CMYA5, NRCAM, ROS1, EPHB1, ROBO1	460	139	20495	3.20535	0.99999	0.763718	0.763166
UP_SEQ_FEATURE	DOMAIN:Fibronectin type-III 1	10	2.1692	0.00414164	ROBO2, PTPRD, MYOM1, DCC, IL23R, CMYA5, NRCAM, ROS1, EPHB1, ROBO1	460	139	20495	3.20535	0.99999	0.763718	0.763166
GOTERM_MF_DIRECT	GO:0004715~non-membrane spanning protein tyrosine kinase activity	6	1.30152	0.00418193	SRC, BTK, ABL1, ABL2, BMX, BAZ1B	439	46	18811	5.58909	0.956118	0.194983	0.191062
GOTERM_BP_DIRECT	GO:0043547~positive regulation of GTPase activity	12	2.60304	0.00421818	NTRK1, PREX1, DENND1B, CDKL5, RGN, NF1, ECT2, RAPGEF6, ARHGAP6, VAV1, RGS7, EZH2	443	188	19256	2.77451	0.999997	0.264251	0.262494
UP_KW_DOMAIN	KW-0727~SH2 domain	9	1.95228	0.0042396	SRC, SH2D1A, STAT4, BTK, PLCG2, ABL1, ABL2, BMX, VAV1	356	108	14922	3.49298	0.108377	0.0381564	0.03533
KEGG_PATHWAY	hsa04020:Calcium signaling pathway	17	3.68764	0.00448831	PDGFRB, NTRK1, HGF, CACNA1B, CACNA1A, ATP2B3, HTR2C, PHKA1, TACR1, ADRB2, GRPR, FGF16, GRM5, PLCB4, CAMK4, PLCG2, SLC25A6	263	240	8156	2.19664	0.725017	0.080509	0.0763013
INTERPRO	IPR003961:Fibronectin, type III	13	2.81996	0.00455442	ROBO2, ATF7IP, MYOM1, DCC, IL23R, MID2, ROBO1, PTPRD, CMYA5, NRCAM, IL7R, ROS1, EPHB1	453	211	19116	2.59992	0.989916	0.423351	0.42209
INTERPRO	IPR000980:SH2 domain	9	1.95228	0.00460586	SRC, SH2D1A, STAT4, BTK, PLCG2, ABL1, ABL2, BMX, VAV1	453	110	19116	3.45262	0.990427	0.423351	0.42209
INTERPRO	IPR001478:PDZ domain	11	2.38612	0.00462449	CNKSR2, PREX2, PREX1, PDLIM3, DLG3, SYNPO2, PDLIM5, RAPGEF6, SNTB1, SHROOM4, PARD3B	453	159	19116	2.91941	0.990606	0.423351	0.42209
GOTERM_BP_DIRECT	GO:0007265~Ras protein signal transduction	8	1.73536	0.0046603	CCNA2, NRAS, GNB1, NF1, PRKD1, PLD1, RAPGEF6, IQGAP3	443	90	19256	3.86376	0.999999	0.275809	0.273975
GOTERM_BP_DIRECT	GO:0051602~response to electrical stimulus	5	1.0846	0.00467785	NTRK1, AKAP12, SRC, TACR1, SOD2	443	30	19256	7.24454	0.999999	0.275809	0.273975
GOTERM_BP_DIRECT	GO:0006306~DNA methylation	5	1.0846	0.00467785	ATF7IP, MGMT, CTCF, PPM1D, EZH2	443	30	19256	7.24454	0.999999	0.275809	0.273975
GOTERM_BP_DIRECT	GO:0043087~regulation of GTPase activity	8	1.73536	0.00495154	NF1, RAPGEF6, ARHGAP6, IQGAP3, VAV1, FGD1, PRKG1, MTOR	443	91	19256	3.8213	1	0.286333	0.284428
GOTERM_MF_DIRECT	GO:0004674~protein serine/threonine kinase activity	19	4.12148	0.00499902	ACVR1, MAP2K1, CDKL5, PPM1D, MTOR, RPS6KA3, CHEK2, PDK3, TLK1, MAPK1, TNIK, TOP1, PRKD1, PAK3, TRPM6, MAP3K7, CDK16, BMPR1A, GTF2I	439	392	18811	2.0769	0.976213	0.215497	0.211164
GOTERM_MF_DIRECT	GO:0046872~metal ion binding	82	17.7874	0.00519966	RERE, KDM5C, XYLT1, CLYBL, SALL1, ZNF81, TRIM5, ZIC3, CHEK2, DHX58, POGZ, IDS, AGFG1, ACVR1, RNF43, MBNL1, ESCO1, LMO2, GTPBP6, CYBB, EBF3, DICER1, FOXP3, VAV1, SAP30, ACE2, KIN, ACAP2, ZEB2, TRAF4, ADAM12, BTK, WDFY1, PRKD1, ITGA5, DGKK, GART, ZNF630, ZNF674, BIRC2, ZC4H2, ATP1A4, CACNA1A, PPM1D, HDAC8, LPP, FGD1, PHF21A, PDLIM3, PGRMC1, RELN, ABLIM2, ERI3, LPXN, LONRF3, ZNF423, PAK3, PDLIM5, MB…	439	2642	18811	1.32993	0.979536	0.215497	0.211164
GOTERM_BP_DIRECT	GO:0009880~embryonic pattern specification	5	1.0846	0.00527506	RIPPLY1, SMAD2, EFNB1, ZIC3, ZBTB16	443	31	19256	7.01085	1	0.296092	0.294122
GOTERM_BP_DIRECT	GO:0051056~regulation of small GTPase mediated signal transduction	9	1.95228	0.00531724	PREX2, PREX1, ARHGEF9, ECT2, ARHGAP6, VAV1, FGD1, ARHGAP4, AMOT	443	116	19256	3.37246	1	0.296092	0.294122
GOTERM_MF_DIRECT	GO:0003712~transcription cofactor activity	10	2.1692	0.00555574	MED12, ATF7IP, SMARCB1, PIR, LPXN, DPF3, NRG1, PPARGC1A, SAP30, MED13L	439	140	18811	3.06069	0.984332	0.215538	0.211204
GOTERM_MF_DIRECT	GO:0047485~protein N-terminus binding	9	1.95228	0.00577851	MECP2, NCOR2, MAP2K1, TGFB1, PDCD10, ERCC4, EXOC4, PDLIM5, BIRC2	439	116	18811	3.32454	0.986744	0.215538	0.211204
INTERPRO	IPR000418:Ets domain	5	1.0846	0.00585392	ELK4, ELF4, ELK1, ETV4, ETV6	453	31	19116	6.80624	0.997294	0.454068	0.452715
INTERPRO	IPR001005:SANT/Myb domain	6	1.30152	0.00586185	RERE, NCOR2, SMARCA1, TERF2, EZH2, ZNF541	453	49	19116	5.16718	0.997315	0.454068	0.452715
UP_SEQ_FEATURE	DOMAIN:DH	7	1.51844	0.00587076	PREX2, PREX1, ARHGEF9, ECT2, VAV1, FGD1, ARHGEF6	460	73	20495	4.27233	1	1	0.999638
GOTERM_CC_DIRECT	GO:0098688~parallel fiber to Purkinje cell synapse	4	0.867679	0.00591689	UNC13C, GRID2, PLCB4, ATP2B3	457	17	20472	10.5404	0.951806	0.137433	0.132592
GOTERM_BP_DIRECT	GO:0043552~positive regulation of phosphatidylinositol 3-kinase activity	5	1.0846	0.00592121	PDGFRB, TGFB1, FLT3, SRC, PRKD1	443	32	19256	6.79176	1	0.315377	0.313279
GOTERM_BP_DIRECT	GO:0043029~T cell homeostasis	5	1.0846	0.00592121	GPR174, TGFB1, BCL2L11, IL7R, FOXP3	443	32	19256	6.79176	1	0.315377	0.313279
GOTERM_BP_DIRECT	GO:0048013~ephrin receptor signaling pathway	6	1.30152	0.00614745	NTRK1, EFNB1, SRC, PAK3, EPHB1, ANKS1B	443	51	19256	5.1138	1	0.315377	0.313279
UP_SEQ_FEATURE	ACT_SITE:Proton acceptor	32	6.94143	0.00614975	FLT3, SRC, HDAC8, RPS6KA3, CHEK2, ERI3, ABL1, TLK1, MAPK1, ABL2, RDH13, PAK3, TRPM6, ROS1, MAP3K7, EPHB1, PRKG1, ACVR1, PDGFRB, NTRK1, MAP2K1, CDKL5, BMX, FTSJ1, ACE2, IVD, CAMK4, BTK, TNIK, PRKD1, CDK16, BMPR1A	460	857	20495	1.66364	1	1	0.999638
GOTERM_BP_DIRECT	GO:0021766~hippocampus development	7	1.51844	0.00616547	YWHAE, KIRREL3, DAB1, RELN, ZIC3, DCX, EZH2	443	72	19256	4.22598	1	0.315377	0.313279
GOTERM_BP_DIRECT	GO:0051091~positive regulation of sequence-specific DNA binding transcription factor activity	9	1.95228	0.00618797	HDAC4, SMARCB1, TRIM5, ZC4H2, PLCG2, NDP, ESR1, PPARGC1A, MID2	443	119	19256	3.28744	1	0.315377	0.313279
GOTERM_BP_DIRECT	GO:0015031~protein transport	20	4.33839	0.00643896	TIMM8A, DENND1B, GDI1, CAV1, SEC16A, SNX24, MTM1, SNX3, SNX4, TBC1D5, EXOC4, AP1S3, CCDC22, ECT2, NUP62CL, ATG7, GPM6B, RAB9B, VAMP2, EXOC1	443	439	19256	1.98029	1	0.322699	0.320553
GOTERM_CC_DIRECT	GO:0032587~ruffle membrane	8	1.73536	0.00666952	EPB41L5, CDKL5, SRC, PLCG2, PIP5K1A, ITGA5, BMX, RHOA	457	99	20472	3.61992	0.967272	0.148179	0.14296
GOTERM_MF_DIRECT	GO:0003682~chromatin binding	21	4.55531	0.0067962	SMAD2, RERE, TSPYL2, PCNA, AUTS2, MCM9, FMR1, LRWD1, MLLT3, ELK1, ESR1, PHF21A, MECP2, NCOR2, MED12, ELK4, POLA1, NFIA, RAD21, TOP1, EZH2	439	467	18811	1.92686	0.993825	0.241427	0.236573
KEGG_PATHWAY	hsa05230:Central carbon metabolism in cancer	8	1.73536	0.0069544	NTRK1, PDGFRB, MAP2K1, NRAS, PDHA1, FLT3, MAPK1, MTOR	263	70	8156	3.54416	0.865055	0.113562	0.107627
GOTERM_BP_DIRECT	GO:0051402~neuron apoptotic process	7	1.51844	0.0070371	NTRK1, TRPC5, AIFM1, SIAH1, NF1, AGTR2, PPARGC1A	443	74	19256	4.11177	1	0.346129	0.343827
KEGG_PATHWAY	hsa04540:Gap junction	9	1.95228	0.00712235	PDGFRB, GRM5, MAP2K1, NRAS, PLCB4, SRC, MAPK1, HTR2C, PRKG1	263	88	8156	3.17162	0.871449	0.113562	0.107627
GOTERM_MF_DIRECT	GO:0031267~small GTPase binding	15	3.2538	0.00717522	UNC13B, DENND1B, CDKL5, GDI1, CAV1, IQGAP3, FGD1, DIAPH2, DMXL2, EXOC4, FLNA, DENND5A, ECT2, PAK3, RAPGEF6	439	285	18811	2.25525	0.995355	0.243305	0.238413
GOTERM_BP_DIRECT	GO:0051482~positive regulation of cytosolic calcium ion concentration involved in phospholipase C-activating G-protein coupled signaling pathway	5	1.0846	0.0073669	P2RY8, GPR174, P2RY10, HTR2C, GPR157	443	34	19256	6.39225	1	0.346129	0.343827
GOTERM_BP_DIRECT	GO:0021510~spinal cord development	5	1.0846	0.0073669	MED12, ROBO2, SLIT1, NF1, MTOR	443	34	19256	6.39225	1	0.346129	0.343827
GOTERM_BP_DIRECT	GO:0035025~positive regulation of Rho protein signal transduction	5	1.0846	0.0073669	P2RY8, PDGFRB, GPR174, P2RY10, ROBO1	443	34	19256	6.39225	1	0.346129	0.343827
GOTERM_CC_DIRECT	GO:0043231~intracellular membrane-bounded organelle	35	7.59219	0.0075623	DENND1B, MTMR2, SMARCB1, EDA, SYNPO2, PLD1, CLINT1, OSBPL10, GPR174, CMYA5, AP1S3, PPARGC1A, AGFG1, ANKS1B, PDGFRB, TRAPPC2, ASPSCR1, APEX2, ATP2B3, LRWD1, SMARCA1, RHOA, SHROOM4, KIN, CENPE, DIAPH2, DAB1, PSMA4, SLC9A6, GLB1, TBC1D5, WDFY1, UPRT, VAMP2, OTC	457	982	20472	1.59662	0.979329	0.160858	0.155192
INTERPRO	IPR000219:Dbl homology (DH) domain	7	1.51844	0.00757838	PREX2, PREX1, ARHGEF9, ECT2, VAV1, FGD1, ARHGEF6	453	73	19116	4.04645	0.999529	0.545102	0.543478
KEGG_PATHWAY	hsa05225:Hepatocellular carcinoma	13	2.81996	0.00779016	SMAD2, MAP2K1, TGFB1, SMARCB1, HGF, AXIN1, ELK1, ARID1B, MTOR, NRAS, PLCG2, DPF3, MAPK1	263	168	8156	2.39969	0.894023	0.117672	0.111522
GOTERM_CC_DIRECT	GO:0045177~apical part of cell	7	1.51844	0.00786976	ACVR1, CLCN5, DAB1, EDA, CA2, SLC11A2, MSN	457	78	20472	4.0202	0.982356	0.160858	0.155192
SMART	SM00717:SANT	6	1.30152	0.00787754	RERE, NCOR2, SMARCA1, TERF2, EZH2, ZNF541	302	43	10337	4.77607	0.861541	0.656462	0.656462
GOTERM_BP_DIRECT	GO:0051496~positive regulation of stress fiber assembly	6	1.30152	0.00845166	ABL1, TACR1, TAC1, RHOA, MTOR, AMOT	443	55	19256	4.74188	1	0.390987	0.388386
INTERPRO	IPR008271:Serine/threonine-protein kinase, active site	16	3.47072	0.00856485	ACVR1, MAP2K1, CDKL5, RPS6KA3, CHEK2, CAMK4, TLK1, MAPK1, TNIK, PRKD1, PAK3, MAP3K7, PRKG1, CDK16, BMPR1A, GTF2I	453	316	19116	2.13664	0.999827	0.574987	0.573274
UP_SEQ_FEATURE	DOMAIN:Ig-like C2-type 3	9	1.95228	0.0086127	PDGFRB, ROBO2, PTPRD, KIRREL3, MYOM1, ALCAM, DCC, IL1RAPL2, ROBO1	460	129	20495	3.10844	1	1	0.999638
GOTERM_BP_DIRECT	GO:0007292~female gamete generation	4	0.867679	0.00885485	DIAPH2, MCM9, FSHR, BMP15	443	19	19256	9.151	1	0.397411	0.394768
GOTERM_BP_DIRECT	GO:2000573~positive regulation of DNA biosynthetic process	4	0.867679	0.00885485	PDGFRB, SRC, HGF, PAK3	443	19	19256	9.151	1	0.397411	0.394768
GOTERM_MF_DIRECT	GO:0019904~protein domain specific binding	14	3.03688	0.00893541	YWHAE, ZBTB16, STX18, DICER1, RHOA, MTOR, ETV6, MECP2, MED12, CCNA2, EPB41L5, CNOT1, ABL1, TOP1	439	263	18811	2.28097	0.998764	0.289818	0.283991
GOTERM_BP_DIRECT	GO:0007049~cell cycle	17	3.68764	0.00911763	MCTS1, TSPYL2, CDCA2, SMARCB1, SRC, SIAH1, TET2, APEX2, TERF2, GSPT2, TTC28, PARD3B, RPS6KA3, TLK1, MAPK1, ANAPC5, MCM6	443	359	19256	2.05834	1	0.403187	0.400505
GOTERM_CC_DIRECT	GO:0005769~early endosome	15	3.2538	0.00955063	NTRK1, CNTNAP2, MAP2K1, SIAH1, SLC11A2, ADRB2, SNX3, SNX4, CLCN5, DIAPH2, CLCN4, SLC9A6, WDFY1, MAPK1, AP1S3	457	308	20472	2.18165	0.992582	0.187707	0.181095
UP_SEQ_FEATURE	DOMAIN:ETS	4	0.867679	0.00958249	ELK4, ELK1, ETV4, ETV6	460	20	20495	8.91087	1	1	0.999638
UP_SEQ_FEATURE	DOMAIN:SH2	8	1.73536	0.00984467	SRC, SH2D1A, STAT4, BTK, ABL1, ABL2, BMX, VAV1	460	106	20495	3.36259	1	1	0.999638
UP_KW_MOLECULAR_FUNCTION	KW-0156~Chromatin regulator	17	3.68764	0.00987696	TSPYL2, HDAC4, KDM5C, SMARCB1, TET2, CTCF, LRWD1, SMARCA1, HDAC8, ARID1B, RRP8, PHF21A, DPF3, TLK1, RBBP7, BCORL1, EZH2	317	308	11655	2.02932	0.525007	0.105825	0.100181
GOTERM_CC_DIRECT	GO:0016324~apical plasma membrane	17	3.68764	0.0101461	PDGFRB, SLC24A4, CASR, CAV1, SLC11A2, MSN, NRG1, ADRB2, PLD1, SHROOM4, PARD3B, ACE2, NHS, TNIK, SLC16A2, TRPM6, RAPGEF6	457	374	20472	2.0362	0.994545	0.192025	0.185261
GOTERM_BP_DIRECT	GO:0043406~positive regulation of MAP kinase activity	7	1.51844	0.0101847	PDGFRB, TGFB1, FLT3, PDCD10, SRC, EZH2, ROBO1	443	80	19256	3.80339	1	0.427771	0.424926
GOTERM_BP_DIRECT	GO:0032098~regulation of appetite	3	0.650759	0.0102273	POMC, SLC22A3, HTR2C	443	7	19256	18.6288	1	0.427771	0.424926
GOTERM_BP_DIRECT	GO:1903598~positive regulation of gap junction assembly	3	0.650759	0.0102273	ACE2, CNTNAP2, CAV1	443	7	19256	18.6288	1	0.427771	0.424926
GOTERM_BP_DIRECT	GO:0048513~animal organ development	4	0.867679	0.0102426	EDA, TLX1, SPRY3, NRG1	443	20	19256	8.69345	1	0.427771	0.424926
UP_KW_CELLULAR_COMPONENT	KW-0206~Cytoskeleton	46	9.97831	0.0102683	DNAH3, CCDC120, UBXN2B, DCTN1, SRC, SH3KBP1, SYNPO2, SPATA5, FGD1, OSBPL10, SKA2, TTC28, AKAP12, CAPN6, HAUS7, RAD21, KIF13B, ABL1, FLNA, MAPK1, ABL2, ECT2, OFD1, MAP2K1, DNAH11, CDKL5, PARP4, AUTS2, DNAH14, MSN, FRMD4A, LRWD1, INO80, RHOA, SHROOM4, MID2, PLEKHA7, CENPE, TRAF4, KIF4A, ANAPC5, TNIK, FBXL7, SNTB1, MAD1L1, SDCCAG8	420	1322	17543	1.45339	0.31035	0.073932	0.0595564
GOTERM_MF_DIRECT	GO:0043565~sequence-specific DNA binding	16	3.47072	0.0102767	RERE, HDAC4, PRDM2, CTCF, FOXO4, ETV4, ELK1, ESR1, FOXP3, ETV6, ELK4, ZEB2, CUX1, ZIC3, ZNF423, PPARGC1A	439	328	18811	2.09023	0.99955	0.319433	0.31301
GOTERM_BP_DIRECT	GO:0045907~positive regulation of vasoconstriction	5	1.0846	0.0109148	CASR, CAV1, AVPR2, ABL1, TACR1	443	38	19256	5.71938	1	0.449602	0.446611
UP_KW_DISEASE	KW-0656~Proto-oncogene	20	4.33839	0.0111567	PDGFRB, NTRK1, FLT3, SRC, ZBTB16, LMO2, ASPSCR1, FOXO4, MLLT3, RHOA, VAV1, ETV6, NRAS, ELF4, TLX1, REL, ABL1, TOP1, ROS1, SSX1	207	232	4408	1.83575	0.596982	0.225924	0.225924
GOTERM_BP_DIRECT	GO:0006974~cellular response to DNA damage stimulus	14	3.03688	0.0117015	ZRANB3, MCTS1, BLM, PARP4, MCM9, FMR1, BAZ1B, MTOR, KIN, CHEK2, ABL1, TLK1, MAPK1, UBA1	443	276	19256	2.20486	1	0.460564	0.457501
GOTERM_BP_DIRECT	GO:0060324~face development	4	0.867679	0.0117494	SOX3, MAP2K1, ZIC3, MAPK1	443	21	19256	8.27948	1	0.460564	0.457501
GOTERM_BP_DIRECT	GO:0032211~negative regulation of telomere maintenance via telomerase	4	0.867679	0.0117494	GNL3L, SRC, PINX1, TERF2	443	21	19256	8.27948	1	0.460564	0.457501
SMART	SM00413:ETS	5	1.0846	0.0119314	ELK4, ELF4, ELK1, ETV4, ETV6	302	31	10337	5.52072	0.950252	0.710297	0.710297
GOTERM_BP_DIRECT	GO:0010634~positive regulation of epithelial cell migration	5	1.0846	0.0119468	EPB41L5, SRC, PLCG2, TACR1, TAC1	443	39	19256	5.57273	1	0.460564	0.457501
GOTERM_BP_DIRECT	GO:0048813~dendrite morphogenesis	5	1.0846	0.0119468	PREX2, RERE, RBFOX2, SLC11A2, DCX	443	39	19256	5.57273	1	0.460564	0.457501
KEGG_PATHWAY	hsa04730:Long-term depression	7	1.51844	0.0121693	MAP2K1, NRAS, GRID2, PLCB4, CACNA1A, MAPK1, PRKG1	263	60	8156	3.618	0.970223	0.17463	0.165503
GOTERM_BP_DIRECT	GO:0098609~cell-cell adhesion	11	2.38612	0.0126046	ROBO2, KIRREL3, DLG3, SRC, DCC, ABL1, NRCAM, CD58, ITGA5, PDLIM5, LPP	443	190	19256	2.51653	1	0.476877	0.473705
GOTERM_CC_DIRECT	GO:0005694~chromosome	13	2.81996	0.0126261	BLM, CDCA2, ESCO1, MCM9, FMR1, MLLT3, ETV4, CENPE, KIF4A, RAD21, MPHOSPH10, TOP1, MCM6	457	256	20472	2.27482	0.998486	0.230426	0.22231
UP_SEQ_FEATURE	DOMAIN:Fibronectin type-III 3	7	1.51844	0.0127414	ROBO2, PTPRD, MYOM1, DCC, NRCAM, ROS1, ROBO1	460	86	20495	3.62652	1	1	0.999638
GOTERM_BP_DIRECT	GO:0007249~I-kappaB kinase/NF-kappaB signaling	6	1.30152	0.0129331	AVPR2, BTK, ABL1, REL, MAP3K7, BIRC2	443	61	19256	4.27547	1	0.476877	0.473705
GOTERM_CC_DIRECT	GO:0098685~Schaffer collateral - CA1 synapse	7	1.51844	0.0131093	AKAP12, PTPRD, GRM5, IQSEC2, DCC, SYP, SYN1	457	87	20472	3.60432	0.998821	0.230994	0.222858
BIOCARTA	h_Lis1Pathway:Lissencephaly gene (LIS1) in neuronal migration and development	5	1.0846	0.0131206	DNAH3, RELN, DCTN1, ABL1, DCX	83	19	1623	5.14585	0.905968	1	1
INTERPRO	IPR002190:MAGE protein	5	1.0846	0.0132013	MAGEH1, MAGEE2, MAGEC3, MAGEB3, MAGED2	453	39	19116	5.41009	0.999998	0.830859	0.828384
GOTERM_BP_DIRECT	GO:0034220~ion transmembrane transport	9	1.95228	0.0133095	GABRQ, SLC22A3, CLCN5, GRID2, CLCN4, CYBB, ATP2B3, GABRG3, GABRG1	443	136	19256	2.87651	1	0.476877	0.473705
GOTERM_BP_DIRECT	GO:0006541~glutamine metabolic process	4	0.867679	0.0133767	MECP2, CPS1, ASNS, CTPS2	443	22	19256	7.90314	1	0.476877	0.473705
GOTERM_BP_DIRECT	GO:0002223~stimulatory C-type lectin receptor signaling pathway	4	0.867679	0.0133767	SRC, PLCG2, PAK3, MAP3K7	443	22	19256	7.90314	1	0.476877	0.473705
GOTERM_BP_DIRECT	GO:2000969~positive regulation of AMPA receptor activity	3	0.650759	0.0134306	NLGN3, RELN, ADRB2	443	8	19256	16.3002	1	0.476877	0.473705
GOTERM_BP_DIRECT	GO:0007229~integrin-mediated signaling pathway	8	1.73536	0.0134801	CD40LG, ITGB5, SRC, ADAM23, ABL1, PRKD1, ITGA5, VAV1	443	110	19256	3.16126	1	0.476877	0.473705
UP_KW_BIOLOGICAL_PROCESS	KW-0805~Transcription regulation	79	17.1367	0.0137061	RERE, ZCCHC12, KDM5C, SMARCB1, MAML2, PRDM2, CTCF, ELK1, RRP8, ELK4, MECP2, MED12, SOX3, SALL1, ZNF81, ZIC3, CHEK2, DPF3, MAP3K7, GTF2I, SSX1, TSPYL2, THOC1, EBF3, BAZ1B, ARID1B, ETV4, FOXP3, ETV6, SAP30, NCOR2, RIPPLY1, ZEB2, CREB1, ELF4, BTK, NCOA7, MAML3, BCORL1, ZNF630, ZNF674, BIRC2, HDAC4, FOXO4, HDAC8, HTATSF1, MLLT3, FHIT, PHF21A, SEC14L2, CUX1, RAD21, STAT4, LPXN, MAPK1, RBBP7, ZNF423, P…	293	2374	11187	1.27055	0.726727	0.257674	0.252192
GOTERM_BP_DIRECT	GO:0001525~angiogenesis	13	2.81996	0.0139418	PDGFRB, ACVR1, COL22A1, CAV1, IL18, AMOT, PDCD10, NF1, FLNA, NRCAM, PRKD1, ITGA5, EPHB1	443	252	19256	2.24236	1	0.484994	0.481768
UP_SEQ_FEATURE	CARBOHYD:O-linked (GlcNAc) threonine	4	0.867679	0.0141682	CPS1, CAMK4, NUP153, SYN1	460	23	20495	7.74858	1	1	0.999638
GOTERM_BP_DIRECT	GO:0031295~T cell costimulation	5	1.0846	0.0141934	EFNB1, CD40LG, SRC, CAV1, VAV1	443	41	19256	5.30089	1	0.484994	0.481768
GOTERM_BP_DIRECT	GO:0071479~cellular response to ionizing radiation	5	1.0846	0.0141934	BLM, TGFB1, MGMT, INO80, ECT2	443	41	19256	5.30089	1	0.484994	0.481768
KEGG_PATHWAY	hsa04722:Neurotrophin signaling pathway	10	2.1692	0.0141936	NTRK1, YWHAE, RPS6KA3, MAP2K1, NRAS, CAMK4, PLCG2, ABL1, MAPK1, RHOA	263	119	8156	2.606	0.983473	0.193979	0.183841
GOTERM_CC_DIRECT	GO:0030672~synaptic vesicle membrane	7	1.51844	0.0145415	UNC13B, UNC13C, SYT2, DMXL2, SYP, SYN1, VAMP2	457	89	20472	3.52332	0.999439	0.24769	0.238966
GOTERM_BP_DIRECT	GO:0006954~inflammatory response	18	3.90456	0.0146425	HDAC4, TGFB1, PARP4, IL23R, IL18, CYBB, TACR1, FOXP3, MTOR, C3, CD40LG, CAMK4, SCN9A, PLP1, REL, PRKD1, AGTR2, TAC1	443	411	19256	1.90368	1	0.49472	0.491429
GOTERM_BP_DIRECT	GO:0007626~locomotory behavior	7	1.51844	0.0149896	GRM5, RELN, FSHR, HTR2C, NRG1, NAV2, SOD2	443	87	19256	3.49737	1	0.498264	0.49495
UP_KW_MOLECULAR_FUNCTION	KW-0344~Guanine-nucleotide releasing factor	11	2.38612	0.0150064	PREX2, PREX1, DENND1B, ARHGEF9, DENND3, DENND5A, ECT2, RAPGEF6, VAV1, FGD1, ARHGEF6	317	166	11655	2.43634	0.678258	0.140685	0.133181
GOTERM_BP_DIRECT	GO:0038095~Fc-epsilon receptor signaling pathway	4	0.867679	0.015126	BTK, PLCG2, MAP3K7, VAV1	443	23	19256	7.55952	1	0.498264	0.49495
GOTERM_BP_DIRECT	GO:0071392~cellular response to estradiol stimulus	5	1.0846	0.0154102	CCNA2, BCL2L11, AIFM1, ESR1, PPARGC1A	443	42	19256	5.17467	1	0.498264	0.49495
GOTERM_BP_DIRECT	GO:0061025~membrane fusion	5	1.0846	0.0154102	ACE2, UBXN2B, STX18, HUWE1, VAMP2	443	42	19256	5.17467	1	0.498264	0.49495
GOTERM_BP_DIRECT	GO:0030335~positive regulation of cell migration	13	2.81996	0.0156075	PDGFRB, ACVR1, TGFB1, HGF, SYNPO2, CAV1, SOD2, RHOA, PREX1, PDCD10, PLP1, MAPK1, ITGA5	443	256	19256	2.20732	1	0.499273	0.495952
GOTERM_MF_DIRECT	GO:0003688~DNA replication origin binding	4	0.867679	0.0157108	POLA1, MCM9, ORC2, MCM6	439	23	18811	7.45211	0.999993	0.435536	0.426779
SMART	SM00228:PDZ	11	2.38612	0.0157777	CNKSR2, PREX2, PREX1, PDLIM3, DLG3, SYNPO2, PDLIM5, RAPGEF6, SNTB1, SHROOM4, PARD3B	302	156	10337	2.41355	0.981237	0.710297	0.710297
GOTERM_BP_DIRECT	GO:0030509~BMP signaling pathway	7	1.51844	0.0157852	SMAD2, ACVR1, TGFB1, SMURF1, ABL1, BMPR1A, BMP15	443	88	19256	3.45762	1	0.499642	0.496319
GOTERM_CC_DIRECT	GO:0043198~dendritic shaft	5	1.0846	0.0163407	KIRREL3, PREX1, GRM5, DLG3, FLNA	457	44	20472	5.09051	0.999779	0.267318	0.257901
INTERPRO	IPR001331:Guanine-nucleotide dissociation stimulator, CDC24, conserved site	4	0.867679	0.0163672	PREX2, PREX1, ECT2, VAV1	453	23	19116	7.3389	1	0.969517	0.966629
GOTERM_MF_DIRECT	GO:0004672~protein kinase activity	17	3.68764	0.0165678	NTRK1, ACVR1, MAP2K1, CDKL5, SRC, GUCY2F, MTOR, RPS6KA3, CHEK2, CAMK4, ABL1, PDK3, ABL2, TNIK, MAP3K7, PRKG1, CDK16	439	379	18811	1.92202	0.999996	0.435536	0.426779
UP_KW_CELLULAR_COMPONENT	KW-0966~Cell projection	40	8.67679	0.0166518	DNAH3, TMEM185A, CNTNAP2, MTMR2, CCDC120, FMR1, GUCY2F, FGD1, ROBO1, MTM1, RBM3, ALCAM, OPHN1, SCN9A, KIF13B, NHS, PIP5K1A, FLNA, LPXN, NRCAM, PDLIM5, EPHB1, ANKS1B, GPR157, OFD1, UNC13C, DNAH11, CDKL5, AUTS2, DNAH14, ATP2B3, MSN, RHOA, TANC2, ACE2, VCAN, DCX, EXOC4, ARHGEF6, SDCCAG8	420	1148	17543	1.45537	0.45366	0.0999111	0.0804839
GOTERM_BP_DIRECT	GO:0048812~neuron projection morphogenesis	6	1.30152	0.0166783	KIRREL3, CNTNAP2, SLC9A6, TNIK, DICER1, RHOA	443	65	19256	4.01236	1	0.506364	0.502996
GOTERM_CC_DIRECT	GO:0030139~endocytic vesicle	6	1.30152	0.01674	NLGN3, SH3KBP1, AVPR2, PLD1, RAPGEF6, AMOT	457	67	20472	4.01163	0.999821	0.267318	0.257901
GOTERM_MF_DIRECT	GO:0044325~ion channel binding	9	1.95228	0.0168632	YWHAE, DPP10, TRAPPC2, CASR, SRC, CAV1, FMR1, FLNA, VAMP2	439	140	18811	2.75462	0.999997	0.435536	0.426779
GOTERM_BP_DIRECT	GO:0038061~NIK/NF-kappaB signaling	4	0.867679	0.0169981	IL18, REL, DICER1, BIRC2	443	24	19256	7.24454	1	0.506364	0.502996
GOTERM_BP_DIRECT	GO:0014911~positive regulation of smooth muscle cell migration	4	0.867679	0.0169981	PDGFRB, HDAC4, SRC, FOXO4	443	24	19256	7.24454	1	0.506364	0.502996
GOTERM_BP_DIRECT	GO:0021517~ventral spinal cord development	3	0.650759	0.0170079	DAB1, RELN, DCTN1	443	9	19256	14.4891	1	0.506364	0.502996
GOTERM_BP_DIRECT	GO:1902065~response to L-glutamate	3	0.650759	0.0170079	PCNA, CREB1, AIFM1	443	9	19256	14.4891	1	0.506364	0.502996
GOTERM_BP_DIRECT	GO:2000641~regulation of early endosome to late endosome transport	3	0.650759	0.0170079	MAP2K1, SRC, MAPK1	443	9	19256	14.4891	1	0.506364	0.502996
SMART	SM00325:RhoGEF	7	1.51844	0.0170471	PREX2, PREX1, ARHGEF9, ECT2, VAV1, FGD1, ARHGEF6	302	71	10337	3.37464	0.986411	0.710297	0.710297
GOTERM_MF_DIRECT	GO:1905394~retromer complex binding	3	0.650759	0.0174738	SNX3, TBC1D5, SLC11A2	439	9	18811	14.2832	0.999998	0.435536	0.426779
GOTERM_MF_DIRECT	GO:0008046~axon guidance receptor activity	3	0.650759	0.0174738	ROBO2, EPHB1, ROBO1	439	9	18811	14.2832	0.999998	0.435536	0.426779
GOTERM_MF_DIRECT	GO:0070412~R-SMAD binding	4	0.867679	0.0176511	SMAD2, SMURF1, AXIN1, TRIM33	439	24	18811	7.14161	0.999998	0.435536	0.426779
UP_SEQ_FEATURE	DOMAIN:Fibronectin type-III 5	5	1.0846	0.0179461	PTPRD, MYOM1, DCC, NRCAM, ROS1	460	45	20495	4.95048	1	1	0.999638
GOTERM_BP_DIRECT	GO:0042307~positive regulation of protein import into nucleus	5	1.0846	0.0180361	TGFB1, MAPK1, FLNA, PRKD1, ECT2	443	44	19256	4.93946	1	0.53171	0.528173
GOTERM_MF_DIRECT	GO:0003713~transcription coactivator activity	13	2.81996	0.0180987	RERE, SMARCB1, MAML2, LMO2, ARID1B, MID2, MED12, TRIM5, ZIC3, ABL1, MAML3, PPARGC1A, BIRC2	439	258	18811	2.15909	0.999999	0.435536	0.426779
GOTERM_CC_DIRECT	GO:0005794~Golgi apparatus	37	8.02603	0.0183164	CNTNAP2, UBXN2B, GDI1, PRDM2, ADRB2, PLD1, CLINT1, FGD1, ARHGAP4, NRAS, CUX1, PDCD10, CHEK2, NHS, MAPK1, ZNF622, PRKG1, UNC13B, PDGFRB, SLC35A2, MAP2K1, CAV1, SEC16A, AVPR2, CYBB, ESR1, SYN1, ZDHHC15, CLCN5, CLCN4, CD40LG, GLB1, TBC1D5, WDFY1, PRKD1, ITGA5, MAMLD1	457	1122	20472	1.47725	0.999921	0.272442	0.262845
INTERPRO	IPR013098:Immunoglobulin I-set	9	1.95228	0.018321	PDGFRB, ROBO2, PTPRD, KIRREL3, MYOM1, DCC, NRCAM, NRG1, ROBO1	453	140	19116	2.71277	1	1	0.998012
GOTERM_BP_DIRECT	GO:0045892~negative regulation of transcription, DNA-templated	23	4.98915	0.0184792	ATF7IP, SMAD2, RERE, HDAC4, KDM5C, TGFB1, RBFOX2, SRC, ZBTB16, NRG1, CTCF, FOXP3, RRP8, RIPPLY1, MECP2, NCOR2, SALL1, DPF3, RBBP7, ZNF423, TRIM33, EZH2, ZNF541	443	590	19256	1.69449	1	0.539485	0.535897
GOTERM_CC_DIRECT	GO:0005884~actin filament	7	1.51844	0.0185906	DIAPH2, SRC, FLNA, ARHGAP6, SHROOM4, RHOQ, AMOT	457	94	20472	3.33591	0.999932	0.272442	0.262845
GOTERM_CC_DIRECT	GO:0030426~growth cone	9	1.95228	0.0186604	PREX1, TRPC5, CCDC120, AUTS2, DLG3, FMR1, ABL1, DICER1, ARHGAP4	457	149	20472	2.70583	0.999934	0.272442	0.262845
GOTERM_MF_DIRECT	GO:1990841~promoter-specific chromatin binding	6	1.30152	0.0187179	MECP2, HDAC4, ERCC4, FOXO4, PPARGC1A, EZH2	439	66	18811	3.89542	0.999999	0.436362	0.427588
GOTERM_BP_DIRECT	GO:0006281~DNA repair	14	3.03688	0.018797	ZRANB3, BLM, PARP4, MGMT, FMR1, HUWE1, APEX2, INO80, KIN, POLA1, HAUS7, MSH3, ERCC4, POGZ	443	294	19256	2.06987	1	0.543486	0.539871
UP_KW_BIOLOGICAL_PROCESS	KW-0804~Transcription	80	17.3536	0.0191551	RERE, ZCCHC12, KDM5C, SMARCB1, MAML2, PRDM2, CTCF, ELK1, RRP8, ELK4, MECP2, MED12, SOX3, SALL1, ZNF81, ZIC3, CHEK2, DPF3, MAP3K7, GTF2I, SSX1, TSPYL2, THOC1, EBF3, BAZ1B, ARID1B, ETV4, FOXP3, ETV6, SAP30, NCOR2, RIPPLY1, ZEB2, CREB1, ELF4, BTK, NCOA7, MAML3, BCORL1, ZNF630, ZNF674, BIRC2, HDAC4, FOXO4, HDAC8, HTATSF1, MLLT3, FHIT, PHF21A, SEC14L2, CUX1, RAD21, STAT4, LPXN, MAPK1, RBBP7, ZNF423, P…	293	2444	11187	1.24978	0.837658	0.300097	0.293712
UP_KW_MOLECULAR_FUNCTION	KW-0343~GTPase activation	12	2.60304	0.0193446	TBC1D8B, ACAP2, OPHN1, GDI1, TBC1D5, STARD8, NF1, TBC1D25, ARHGAP36, ARHGAP6, RGS7, ARHGAP4	317	198	11655	2.22828	0.768936	0.161205	0.152607
GOTERM_BP_DIRECT	GO:0016358~dendrite development	5	1.0846	0.0194468	MECP2, DAB1, RELN, PAK3, PRKG1	443	45	19256	4.8297	1	0.55692	0.553216
UP_SEQ_FEATURE	DOMAIN:LIM zinc-binding 3	4	0.867679	0.0198002	ABLIM2, LPXN, PDLIM5, LPP	460	26	20495	6.85452	1	1	0.999638
UP_SEQ_FEATURE	REPEAT:TPR 10	4	0.867679	0.0198002	TMTC1, ANAPC5, MTOR, TTC28	460	26	20495	6.85452	1	1	0.999638
GOTERM_BP_DIRECT	GO:0043065~positive regulation of apoptotic process	15	3.2538	0.0198923	UNC13B, PDGFRB, TGFB1, SRC, ZBTB16, SIAH1, DNAJA1, BCL2L11, CREB1, AIFM1, ABL1, NF1, ZNF622, ECT2, ATG7	443	328	19256	1.98783	1	0.564304	0.56055
UP_SEQ_FEATURE	MOTIF:PDZ-binding	7	1.51844	0.0199522	ACE2, EFNB1, GRID2, HTR2C, ADRB2, EPHB1, AMOT	460	95	20495	3.28295	1	1	0.999638
KEGG_PATHWAY	hsa04720:Long-term potentiation	7	1.51844	0.0201657	RPS6KA3, GRM5, MAP2K1, NRAS, PLCB4, CAMK4, MAPK1	263	67	8156	3.24	0.997111	0.251633	0.238481
KEGG_PATHWAY	hsa05221:Acute myeloid leukemia	7	1.51844	0.0201657	CCNA2, MAP2K1, NRAS, FLT3, ZBTB16, MAPK1, MTOR	263	67	8156	3.24	0.997111	0.251633	0.238481
GOTERM_MF_DIRECT	GO:0030331~estrogen receptor binding	5	1.0846	0.0203727	PCNA, SRC, CNOT1, ESR1, PPARGC1A	439	45	18811	4.76107	1	0.445937	0.436971
GOTERM_BP_DIRECT	GO:0006661~phosphatidylinositol biosynthetic process	5	1.0846	0.0209239	MTMR2, PLCG2, PIP5K1A, BMX, MTM1	443	46	19256	4.7247	1	0.567276	0.563503
GOTERM_BP_DIRECT	GO:0090394~negative regulation of excitatory postsynaptic potential	3	0.650759	0.0209403	MTMR2, NLGN4X, CELF4	443	10	19256	13.0402	1	0.567276	0.563503
GOTERM_BP_DIRECT	GO:0003272~endocardial cushion formation	3	0.650759	0.0209403	ROBO2, BMPR1A, ROBO1	443	10	19256	13.0402	1	0.567276	0.563503
GOTERM_BP_DIRECT	GO:0050665~hydrogen peroxide biosynthetic process	3	0.650759	0.0209403	MAOB, CYBB, SOD2	443	10	19256	13.0402	1	0.567276	0.563503
GOTERM_BP_DIRECT	GO:0010863~positive regulation of phospholipase C activity	3	0.650759	0.0209403	PDGFRB, ABL2, ESR1	443	10	19256	13.0402	1	0.567276	0.563503
GOTERM_MF_DIRECT	GO:0005254~chloride channel activity	6	1.30152	0.0210327	GABRQ, CLCN5, CLCN4, CLIC2, GABRG3, GABRG1	439	68	18811	3.78085	1	0.445937	0.436971
UP_SEQ_FEATURE	COMPBIAS:Acidic residues	33	7.15835	0.0214614	ROBO2, CHIC1, PRDM2, CTCF, HTATSF1, MLLT3, AXDND1, FGD1, RAD21, CMYA5, ZNF622, PAK3, PRKG1, PDGFRB, TSPYL2, SYT2, IQSEC2, THOC1, HUWE1, DICER1, BAZ1B, ARID1B, SHROOM4, NCOR2, CNKSR2, RIPPLY1, POLA1, ZEB2, PLCB4, MPHOSPH10, TNIK, GEMIN8, EZH2	460	979	20495	1.50183	1	1	0.999638
GOTERM_MF_DIRECT	GO:0005085~guanyl-nucleotide exchange factor activity	12	2.60304	0.0215444	PREX2, PREX1, DENND1B, ARHGEF9, IQSEC2, DENND3, DENND5A, ECT2, RAPGEF6, VAV1, FGD1, ARHGEF6	439	234	18811	2.19742	1	0.445937	0.436971
GOTERM_BP_DIRECT	GO:0009617~response to bacterium	8	1.73536	0.0216505	SNX3, C3, CAV1, REG4, DHX58, PPM1D, FER1L6, NAALADL2	443	121	19256	2.87387	1	0.581277	0.57741
GOTERM_MF_DIRECT	GO:0005516~calmodulin binding	11	2.38612	0.0221031	UNC13B, AKAP12, UNC13C, SLC24A4, CAMK4, CNGA2, ATP2B3, PHKA1, IQGAP3, SNTB1, VAMP2	439	205	18811	2.29925	1	0.445937	0.436971
GOTERM_MF_DIRECT	GO:0008270~zinc ion binding	31	6.72451	0.0221175	RERE, HDAC4, CDA, ZCCHC12, BLM, KDM5C, PRDM2, CTCF, TRIM5, CA2, DHX58, DPF3, ZNF622, TIMM8A, MORC4, ESCO1, SIAH1, TET2, APEX2, BAZ1B, ESR1, MID2, ZDHHC15, ACE2, POLA1, TRAF4, RGN, WDFY1, TAB3, TRIM33, BIRC2	439	873	18811	1.52158	1	0.445937	0.436971
GOTERM_BP_DIRECT	GO:0045666~positive regulation of neuron differentiation	7	1.51844	0.0221839	TRPC5, DAB1, ZC4H2, VWC2L, NRCAM, ECT2, RHOA	443	95	19256	3.20285	1	0.587939	0.584028
GOTERM_BP_DIRECT	GO:0048661~positive regulation of smooth muscle cell proliferation	6	1.30152	0.0222897	PDGFRB, HDAC4, TGFB1, IL18, PPARGC1A, MTOR	443	70	19256	3.72577	1	0.587939	0.584028
UP_KW_CELLULAR_COMPONENT	KW-0137~Centromere	9	1.95228	0.0224202	CENPE, CENPI, FMR1, RAD21, PINX1, LRWD1, CTCF, MAD1L1, SKA2	420	144	17543	2.61057	0.557942	0.115304	0.0928839
BIOCARTA	h_rhoPathway:Rho cell motility signaling pathway	6	1.30152	0.0226305	OPHN1, SRC, PIP5K1A, ARHGAP6, RHOA, ARHGAP4	83	33	1623	3.55531	0.983384	1	1
GOTERM_BP_DIRECT	GO:0007420~brain development	13	2.81996	0.0226444	ROBO2, CNTNAP2, SMARCA1, SPATA5, SHROOM4, MTOR, BCL2L11, RELN, NF1, NRCAM, RBBP7, AGTR2, RGS7	443	270	19256	2.09287	1	0.591091	0.58716
KEGG_PATHWAY	hsa04926:Relaxin signaling pathway	10	2.1692	0.0228557	SMAD2, MAP2K1, NRAS, TGFB1, PLCB4, CREB1, SRC, GNB1, COL4A6, MAPK1	263	129	8156	2.40399	0.998687	0.273316	0.259031
GOTERM_BP_DIRECT	GO:0001934~positive regulation of protein phosphorylation	11	2.38612	0.0229234	NTRK1, C3, FGF16, TGFB1, CHEK2, HGF, FMR1, AXIN1, ABL1, TNIK, IQGAP3	443	209	19256	2.28775	1	0.591091	0.58716
GOTERM_BP_DIRECT	GO:0036120~cellular response to platelet-derived growth factor stimulus	4	0.867679	0.0233574	PDGFRB, CCNA2, CREB1, SRC	443	27	19256	6.4396	1	0.591091	0.58716
GOTERM_CC_DIRECT	GO:0001725~stress fiber	6	1.30152	0.0233907	PDLIM3, SYNPO2, PDLIM5, LPP, SHROOM4, AMOT	457	73	20472	3.6819	0.999994	0.328787	0.317206
GOTERM_MF_DIRECT	GO:0001784~phosphotyrosine binding	5	1.0846	0.0235261	PLCG2, ABL1, MAPK1, ABL2, VAV1	439	47	18811	4.55847	1	0.461854	0.452567
GOTERM_BP_DIRECT	GO:0009791~post-embryonic development	6	1.30152	0.0235419	SMAD2, MECP2, SCN9A, ABL1, SOD2, MTOR	443	71	19256	3.67329	1	0.591091	0.58716
UP_KW_BIOLOGICAL_PROCESS	KW-0227~DNA damage	19	4.12148	0.0237259	ZRANB3, MCTS1, BLM, PCNA, MGMT, MCM9, FMR1, HUWE1, APEX2, INO80, BAZ1B, KIN, MSH3, ERCC4, CHEK2, RAD21, POGZ, ABL1, TLK1	293	414	11187	1.75226	0.895349	0.318605	0.311826
GOTERM_CC_DIRECT	GO:0030286~dynein complex	4	0.867679	0.0238065	DNAH3, DNAH11, DCTN1, DNAH14	457	28	20472	6.3995	0.999996	0.328787	0.317206
GOTERM_BP_DIRECT	GO:0048538~thymus development	5	1.0846	0.0240797	MAP2K1, BCL2L11, ABL1, MAPK1, MAD1L1	443	48	19256	4.52784	1	0.591091	0.58716
GOTERM_BP_DIRECT	GO:0021762~substantia nigra development	5	1.0846	0.0240797	YWHAE, MAOB, SEC16A, PLP1, RHOA	443	48	19256	4.52784	1	0.591091	0.58716
UP_SEQ_FEATURE	DOMAIN:SANT	4	0.867679	0.0241444	RERE, NCOR2, SMARCA1, ZNF541	460	28	20495	6.36491	1	1	0.999638
UP_SEQ_FEATURE	DOMAIN:SH3	11	2.38612	0.0241568	ARHGEF9, DLG3, SRC, SH3KBP1, BTK, PLCG2, ABL1, ABL2, VAV1, ARHGEF6, ARHGAP4	460	216	20495	2.26897	1	1	0.999638
GOTERM_BP_DIRECT	GO:0018105~peptidyl-serine phosphorylation	10	2.1692	0.024205	RPS6KA3, SRC, CHEK2, CAMK4, TLK1, MAPK1, PDK3, PRKD1, TOP1, MTOR	443	181	19256	2.40151	1	0.591091	0.58716
GOTERM_MF_DIRECT	GO:0017075~syntaxin-1 binding	4	0.867679	0.0242375	UNC13B, UNC13C, SYP, VAMP2	439	27	18811	6.3481	1	0.46362	0.454298
UP_SEQ_FEATURE	CROSSLNK:Glycyl lysine isopeptide (Lys-Gly) (interchain with G-Cter in SUMO2); alternate	15	3.2538	0.0243619	YWHAE, PCNA, RPN1, THOC1, BAZ1B, ETV6, ZEB2, DKC1, FLNA, RBBP7, TOP1, PDLIM5, TRIM33, MAD1L1, GTF2I	460	345	20495	1.93715	1	1	0.999638
INTERPRO	IPR000008:C2 calcium-dependent membrane targeting	9	1.95228	0.0246191	UNC13B, UNC13C, PLCB4, SYT2, CAPN6, SMURF1, PLCG2, FER1L6, SYT17	453	148	19116	2.56614	1	1	0.998012
INTERPRO	IPR008936:Rho GTPase activation protein	7	1.51844	0.0251981	OPHN1, STARD8, NF1, ARHGAP36, ARHGAP6, IQGAP3, ARHGAP4	453	95	19116	3.10938	1	1	0.998012
GOTERM_BP_DIRECT	GO:0007494~midgut development	3	0.650759	0.0252098	DAB1, CPS1, OTC	443	11	19256	11.8547	1	0.591091	0.58716
GOTERM_BP_DIRECT	GO:0060020~Bergmann glial cell differentiation	3	0.650759	0.0252098	MAP2K1, ABL1, MAPK1	443	11	19256	11.8547	1	0.591091	0.58716
GOTERM_BP_DIRECT	GO:0097105~presynaptic membrane assembly	3	0.650759	0.0252098	NLGN3, PTPRD, NLGN4X	443	11	19256	11.8547	1	0.591091	0.58716
GOTERM_BP_DIRECT	GO:1902275~regulation of chromatin organization	3	0.650759	0.0252098	LSM11, TLK1, MLLT3	443	11	19256	11.8547	1	0.591091	0.58716
GOTERM_BP_DIRECT	GO:1904357~negative regulation of telomere maintenance via telomere lengthening	3	0.650759	0.0252098	ERCC4, PINX1, TERF2	443	11	19256	11.8547	1	0.591091	0.58716
GOTERM_BP_DIRECT	GO:0071803~positive regulation of podosome assembly	3	0.650759	0.0252098	SRC, MSN, RHOA	443	11	19256	11.8547	1	0.591091	0.58716
GOTERM_BP_DIRECT	GO:1903799~negative regulation of production of miRNAs involved in gene silencing by miRNA	3	0.650759	0.0252098	NCOR2, TGFB1, ESR1	443	11	19256	11.8547	1	0.591091	0.58716
INTERPRO	IPR017884:SANT domain	4	0.867679	0.0252237	RERE, NCOR2, SMARCA1, ZNF541	453	27	19116	6.25166	1	1	0.998012
GOTERM_CC_DIRECT	GO:0016363~nuclear matrix	8	1.73536	0.0255619	NCOR2, KIN, POLA1, BLM, SMARCB1, KIF4A, RAD21, THOC1	457	129	20472	2.77808	0.999998	0.336613	0.324756
GOTERM_BP_DIRECT	GO:0001701~in utero embryonic development	11	2.38612	0.0256666	SMAD2, ACVR1, EPB41L5, MBNL1, BCL2L11, CELF4, AXIN1, TERF2, TANC2, BMPR1A, AMOT	443	213	19256	2.24479	1	0.591091	0.58716
GOTERM_CC_DIRECT	GO:0045121~membrane raft	12	2.60304	0.0256906	ACE2, EFNB1, TRPC5, SRC, CAV1, ATP1A4, BTK, EPHB1, GPM6B, BIRC2, RHOQ, RGS7	457	251	20472	2.14167	0.999998	0.336613	0.324756
BIOCARTA	h_rasPathway:Ras Signaling Pathway	5	1.0846	0.0257027	MAP2K1, FOXO4, PLD1, ELK1, RHOA	83	23	1623	4.25092	0.990542	1	1
GOTERM_BP_DIRECT	GO:0035066~positive regulation of histone acetylation	4	0.867679	0.0257255	TGFB1, BAZ1B, PPARGC1A, FOXP3	443	28	19256	6.20961	1	0.591091	0.58716
GOTERM_BP_DIRECT	GO:0007411~axon guidance	10	2.1692	0.0257509	NTRK1, ROBO2, EFNB1, RELN, OPHN1, DCC, SIAH1, SLIT1, NRCAM, EPHB1	443	183	19256	2.37526	1	0.591091	0.58716
GOTERM_MF_DIRECT	GO:0052629~phosphatidylinositol-3,5-bisphosphate 3-phosphatase activity	3	0.650759	0.0258892	MTMR2, MTMR8, MTM1	439	11	18811	11.6863	1	0.471057	0.461586
GOTERM_MF_DIRECT	GO:0016004~phospholipase activator activity	3	0.650759	0.0258892	SRC, BTK, ARHGAP6	439	11	18811	11.6863	1	0.471057	0.461586
SMART	SM01373:SM01373	5	1.0846	0.0260392	MAGEH1, MAGEE2, MAGEC3, MAGEB3, MAGED2	302	39	10337	4.38827	0.998634	0.799816	0.799816
GOTERM_BP_DIRECT	GO:0033674~positive regulation of kinase activity	6	1.30152	0.0261804	NTRK1, PDGFRB, FLT3, ZNF622, ROS1, EPHB1	443	73	19256	3.57265	1	0.594002	0.590051
GOTERM_BP_DIRECT	GO:0010629~negative regulation of gene expression	14	3.03688	0.0262728	SMAD2, TGFB1, CTCF, DICER1, TERF2, IQGAP3, ESR1, ROBO1, MECP2, CREB1, PDCD10, REL, ROS1, BMPR1A	443	308	19256	1.97578	1	0.594002	0.590051
UP_KW_MOLECULAR_FUNCTION	KW-0825~Tumor antigen	5	1.0846	0.0264361	MAGEH1, MAGEE2, MAGEC3, MAGEB3, MAGED2	317	42	11655	4.37697	0.865929	0.198271	0.187697
UP_SEQ_FEATURE	REPEAT:III	4	0.867679	0.0264938	ITGB5, SCN9A, CACNA1B, CACNA1A	460	29	20495	6.14543	1	1	0.999638
UP_SEQ_FEATURE	REPEAT:IV	4	0.867679	0.0264938	ITGB5, SCN9A, CACNA1B, CACNA1A	460	29	20495	6.14543	1	1	0.999638
UP_SEQ_FEATURE	REPEAT:II	4	0.867679	0.0264938	ITGB5, SCN9A, CACNA1B, CACNA1A	460	29	20495	6.14543	1	1	0.999638
UP_SEQ_FEATURE	REPEAT:I	4	0.867679	0.0264938	ITGB5, SCN9A, CACNA1B, CACNA1A	460	29	20495	6.14543	1	1	0.999638
UP_KW_DOMAIN	KW-0863~Zinc-finger	57	12.3644	0.0267739	RERE, ZCCHC12, KDM5C, PRDM2, CTCF, SALL1, ZNF81, TRIM5, ZIC3, POGZ, DPF3, AGFG1, UNC13B, UNC13C, RNF43, MBNL1, MORC4, ESCO1, EBF3, BAZ1B, FOXP3, MID2, VAV1, SAP30, KIN, ACAP2, ZEB2, TRAF4, BTK, WDFY1, PRKD1, DGKK, ZNF630, ZNF674, BIRC2, ZC4H2, FGD1, PHF21A, LONRF3, ZNF622, ZNF423, MBNL3, ZNF541, ZRANB3, ZNF182, ZBTB16, ZNF804B, SIAH1, IRF2BP2, APEX2, NUP153, BMX, ESR1, DNAJA1, POLA1, TAB3, TRIM33	356	1826	14922	1.30843	0.519415	0.161124	0.149189
GOTERM_CC_DIRECT	GO:0010008~endosome membrane	12	2.60304	0.0269562	NTRK1, SNX3, CLCN5, ACAP2, CLCN4, SLC9A6, FLT3, TBC1D5, TAB3, UBA1, ADRB2, MAP3K7	457	253	20472	2.12474	0.999999	0.344365	0.332235
UP_SEQ_FEATURE	DOMAIN:LIM zinc-binding 2	5	1.0846	0.0271306	ABLIM2, LMO2, LPXN, PDLIM5, LPP	460	51	20495	4.36807	1	1	0.999638
UP_SEQ_FEATURE	DOMAIN:LIM zinc-binding 1	5	1.0846	0.0271306	ABLIM2, LMO2, LPXN, PDLIM5, LPP	460	51	20495	4.36807	1	1	0.999638
KEGG_PATHWAY	hsa04010:MAPK signaling pathway	17	3.68764	0.0274268	PDGFRB, NTRK1, MAP2K1, TGFB1, FLT3, HGF, CACNA1B, CACNA1A, ELK1, ELK4, RPS6KA3, FGF16, NRAS, NF1, FLNA, MAPK1, MAP3K7	263	294	8156	1.79318	0.999658	0.310446	0.29422
GOTERM_BP_DIRECT	GO:0070301~cellular response to hydrogen peroxide	6	1.30152	0.0275676	PCNA, AIFM1, SRC, ABL1, ECT2, EZH2	443	74	19256	3.52437	1	0.610083	0.606025
GOTERM_BP_DIRECT	GO:1902476~chloride transmembrane transport	7	1.51844	0.0276973	GABRQ, CLCN5, CASR, CLCN4, CLIC2, GABRG3, GABRG1	443	100	19256	3.04271	1	0.610083	0.606025
GOTERM_BP_DIRECT	GO:0032496~response to lipopolysaccharide	9	1.95228	0.0277804	AKAP12, RPS6KA3, MAOB, CPS1, IL23R, BTK, SOD2, TAC1, FOXP3	443	156	19256	2.50773	1	0.610083	0.606025
GOTERM_BP_DIRECT	GO:0050790~regulation of catalytic activity	16	3.47072	0.0277956	GDI1, IQSEC2, STARD8, DENND3, SOD2, ARHGAP36, ARHGAP4, PREX2, ACAP2, ZEB2, ARHGEF9, OPHN1, BTK, DENND5A, AGFG1, ARHGEF6	443	376	19256	1.84967	1	0.610083	0.606025
GOTERM_CC_DIRECT	GO:0001673~male germ cell nucleus	5	1.0846	0.0283945	PCNA, ZBTB16, CTCF, TOP1, TERF2	457	52	20472	4.30736	1	0.346421	0.334219
GOTERM_CC_DIRECT	GO:0005911~cell-cell junction	10	2.1692	0.0285283	KIRREL3, SH3KBP1, FLNA, PRKD1, ITGA5, ECT2, IQGAP3, VAV1, PLEKHA7, SDCCAG8	457	192	20472	2.33315	1	0.346421	0.334219
KEGG_PATHWAY	hsa04725:Cholinergic synapse	9	1.95228	0.0287267	MAP2K1, NRAS, PLCB4, CREB1, CAMK4, GNB1, CACNA1B, CACNA1A, MAPK1	263	113	8156	2.46994	0.999767	0.310446	0.29422
GOTERM_CC_DIRECT	GO:0009986~cell surface	23	4.98915	0.0291509	PDGFRB, ROBO2, NLGN3, NTRK1, CNTNAP2, CASR, TGFB1, NLGN4X, ITGB5, DCC, SLC11A2, MSN, TACR1, ROBO1, AMOT, C3, ACE2, CD40LG, FSHR, CD58, NDP, ITGA5, ROS1	457	638	20472	1.61492	1	0.346421	0.334219
GOTERM_MF_DIRECT	GO:0001228~transcriptional activator activity, RNA polymerase II transcription regulatory region sequence-specific binding	19	4.12148	0.0292028	SMAD2, CDX4, ZBTB16, EBF3, PRDM2, FOXO4, ETV4, ELK1, ESR1, ETV6, ELK4, CREB1, NFIA, ELF4, ZIC3, NFIC, TLX1, REL, GTF2I	439	473	18811	1.72123	1	0.518697	0.508268
GOTERM_BP_DIRECT	GO:0006027~glycosaminoglycan catabolic process	3	0.650759	0.0297988	HPSE2, GLB1, IDS	443	12	19256	10.8668	1	0.644641	0.640354
GOTERM_BP_DIRECT	GO:1990314~cellular response to insulin-like growth factor stimulus	3	0.650759	0.0297988	CCNA2, TGFB1, CREB1	443	12	19256	10.8668	1	0.644641	0.640354
UP_KW_DOMAIN	KW-0440~LIM domain	6	1.30152	0.0298377	PDLIM3, ABLIM2, LMO2, LPXN, PDLIM5, LPP	356	73	14922	3.44513	0.558635	0.161124	0.149189
GOTERM_CC_DIRECT	GO:0015629~actin cytoskeleton	12	2.60304	0.030372	ABLIM2, AUTS2, OPHN1, SYNPO2, CAPZA2, ABL1, ABL2, FLNA, MYOZ3, PDLIM5, ARHGAP6, SHROOM4	457	258	20472	2.08356	1	0.348476	0.336201
GOTERM_BP_DIRECT	GO:0007059~chromosome segregation	6	1.30152	0.0304799	CENPE, CDCA2, TLK1, CTCF, TOP1, SKA2	443	76	19256	3.43163	1	0.652922	0.648579
GOTERM_MF_DIRECT	GO:0035197~siRNA binding	3	0.650759	0.0305954	MECP2, FMR1, DICER1	439	12	18811	10.7124	1	0.520122	0.509663
GOTERM_MF_DIRECT	GO:0046332~SMAD binding	5	1.0846	0.0306774	SMAD2, ACVR1, AXIN1, FLNA, BMPR1A	439	51	18811	4.20095	1	0.520122	0.509663
GOTERM_BP_DIRECT	GO:0010800~positive regulation of peptidyl-threonine phosphorylation	4	0.867679	0.030833	TRPC5, TGFB1, AXIN1, MAPK1	443	30	19256	5.79564	1	0.652922	0.648579
GOTERM_BP_DIRECT	GO:0021983~pituitary gland development	4	0.867679	0.030833	SOX3, CREB1, SALL1, BMPR1A	443	30	19256	5.79564	1	0.652922	0.648579
GOTERM_CC_DIRECT	GO:0005938~cell cortex	9	1.95228	0.0308456	AKAP12, DCTN1, CAV1, AXIN1, FLNA, PRKD1, ECT2, RHOA, PARD3B	457	164	20472	2.45834	1	0.348476	0.336201
SMART	SM00060:FN3	10	2.1692	0.0311711	ROBO2, PTPRD, MYOM1, DCC, CMYA5, NRCAM, ROS1, EPHB1, MID2, ROBO1	302	150	10337	2.2819	0.999635	0.799816	0.799816
GOTERM_BP_DIRECT	GO:0050714~positive regulation of protein secretion	5	1.0846	0.031214	UNC13B, MYOM1, TGFB1, FRMD4A, EXOC1	443	52	19256	4.17955	1	0.654253	0.649901
GOTERM_BP_DIRECT	GO:0051301~cell division	16	3.47072	0.031331	CDCA2, DCTN1, INO80, TTC28, SKA2, PARD3B, CCNB3, CCNA2, CENPE, HAUS7, CHEK2, RAD21, POGZ, ANAPC5, FBXL7, MAD1L1	443	382	19256	1.82062	1	0.654253	0.649901
KEGG_PATHWAY	hsa04726:Serotonergic synapse	9	1.95228	0.031458	MAP2K1, NRAS, PLCB4, MAOB, GNB1, CACNA1B, CACNA1A, MAPK1, HTR2C	263	115	8156	2.42698	0.999896	0.310446	0.29422
GOTERM_CC_DIRECT	GO:0031410~cytoplasmic vesicle	14	3.03688	0.0314582	PDGFRB, DENND1B, CHIC1, CAV1, SLC11A2, AXIN1, DENND3, RHOA, AMOT, BTK, TBC1D25, ITGA5, VAMP2, AGFG1	457	325	20472	1.9297	1	0.348476	0.336201
INTERPRO	IPR003619:MAD homology 1, Dwarfin-type	3	0.650759	0.0314773	SMAD2, NFIA, NFIC	453	12	19116	10.5497	1	1	0.998012
GOTERM_BP_DIRECT	GO:0043410~positive regulation of MAPK cascade	9	1.95228	0.0316283	NTRK1, GRM5, FLT3, TRIM5, HGF, PLCG2, ZNF622, ADRB2, IQGAP3	443	160	19256	2.44503	1	0.655906	0.651544
SMART	SM00252:SH2	8	1.73536	0.0319513	SRC, SH2D1A, BTK, PLCG2, ABL1, ABL2, BMX, VAV1	302	104	10337	2.63296	0.999702	0.799816	0.799816
SMART	SM00239:C2	9	1.95228	0.0319926	UNC13B, UNC13C, PLCB4, SYT2, CAPN6, SMURF1, PLCG2, FER1L6, SYT17	302	127	10337	2.42564	0.999705	0.799816	0.799816
GOTERM_CC_DIRECT	GO:0000228~nuclear chromosome	5	1.0846	0.0320516	BLM, SMARCB1, PINX1, TOP1, HDAC8	457	54	20472	4.14782	1	0.348476	0.336201
KEGG_PATHWAY	hsa05135:Yersinia infection	10	2.1692	0.0321073	RPS6KA3, MAP2K1, SRC, IL18, PIP5K1A, MAPK1, ITGA5, MAP3K7, VAV1, RHOA	263	137	8156	2.26361	0.999914	0.310446	0.29422
INTERPRO	IPR001781:Zinc finger, LIM-type	6	1.30152	0.0323603	PDLIM3, ABLIM2, LMO2, LPXN, PDLIM5, LPP	453	75	19116	3.37589	1	1	0.998012
KEGG_PATHWAY	hsa05214:Glioma	7	1.51844	0.0329816	PDGFRB, MAP2K1, NRAS, CAMK4, PLCG2, MAPK1, MTOR	263	75	8156	2.8944	0.999934	0.310446	0.29422
UP_KW_LIGAND	KW-0868~Chloride	7	1.51844	0.0329821	GABRQ, ACE2, CLCN5, CLCN4, CLIC2, GABRG3, GABRG1	199	83	6822	2.8912	0.634375	0.329821	0.329821
UP_SEQ_FEATURE	BINDING:Phosphatidylinositol 3-phosphate; via amide nitrogen and carbonyl oxygen	3	0.650759	0.0331601	SNX3, SNX4, SNX24	460	13	20495	10.2818	1	1	0.999638
UP_SEQ_FEATURE	REPEAT:TPR 13	3	0.650759	0.0331601	ANAPC5, MTOR, TTC28	460	13	20495	10.2818	1	1	0.999638
GOTERM_BP_DIRECT	GO:0032148~activation of protein kinase B activity	4	0.867679	0.0335714	SRC, IL18, NRG1, MTOR	443	31	19256	5.60868	1	0.681795	0.67726
GOTERM_BP_DIRECT	GO:0043200~response to amino acid	4	0.867679	0.0335714	CPS1, ASNS, RHOA, MTOR	443	31	19256	5.60868	1	0.681795	0.67726
GOTERM_BP_DIRECT	GO:0009314~response to radiation	4	0.867679	0.0335714	NTRK1, SOD2, PPM1D, FOXP3	443	31	19256	5.60868	1	0.681795	0.67726
UP_SEQ_FEATURE	DOMAIN:Ig-like C2-type 4	6	1.30152	0.0337221	PDGFRB, ROBO2, KIRREL3, MYOM1, DCC, ROBO1	460	80	20495	3.34158	1	1	0.999638
GOTERM_BP_DIRECT	GO:0033762~response to glucagon	3	0.650759	0.0346906	CCNA2, PFKFB1, CREB1	443	13	19256	10.0309	1	0.681795	0.67726
GOTERM_BP_DIRECT	GO:0045670~regulation of osteoclast differentiation	3	0.650759	0.0346906	FSHR, CAMK4, MTOR	443	13	19256	10.0309	1	0.681795	0.67726
GOTERM_BP_DIRECT	GO:0043931~ossification involved in bone maturation	3	0.650759	0.0346906	ZBTB16, XYLT1, RHOA	443	13	19256	10.0309	1	0.681795	0.67726
GOTERM_BP_DIRECT	GO:0007398~ectoderm development	3	0.650759	0.0346906	EPB41L5, SMURF1, BMPR1A	443	13	19256	10.0309	1	0.681795	0.67726
GOTERM_BP_DIRECT	GO:0051974~negative regulation of telomerase activity	3	0.650759	0.0346906	ERCC4, SRC, PINX1	443	13	19256	10.0309	1	0.681795	0.67726
UP_SEQ_FEATURE	DOMAIN:C2	8	1.73536	0.0347709	UNC13B, UNC13C, PLCB4, SYT2, CAPN6, SMURF1, PLCG2, SYT17	460	137	20495	2.60171	1	1	0.999638
KEGG_PATHWAY	hsa04371:Apelin signaling pathway	10	2.1692	0.0347758	SMAD2, HDAC4, MAP2K1, NRAS, PLCB4, CAMK4, GNB1, MAPK1, PPARGC1A, MTOR	263	139	8156	2.23104	0.999961	0.310446	0.29422
GOTERM_MF_DIRECT	GO:0046875~ephrin receptor binding	4	0.867679	0.0348038	EFNB1, SRC, ABL1, ANKS1B	439	31	18811	5.52899	1	0.57697	0.565369
KEGG_PATHWAY	hsa05212:Pancreatic cancer	7	1.51844	0.034884	SMAD2, MAP2K1, TGFB1, MAPK1, PLD1, MTOR, ARHGEF6	263	76	8156	2.85631	0.999962	0.310446	0.29422
INTERPRO	IPR027417:P-loop containing nucleoside triphosphate hydrolase	32	6.94143	0.0352052	DNAH3, HBS1L, PFKFB1, BLM, MCM9, SPATA5, DDX60, GSPT2, NRAS, DHX58, KIF13B, ZRANB3, DNAH11, CHST7, DNAH14, GTPBP6, CTPS2, NAV2, INO80, DICER1, SMARCA1, RHOA, TANC2, CENPE, NLRP13, GNL3L, DLG3, MSH3, KIF4A, MCM6, RAB9B, RHOQ	453	930	19116	1.452	1	1	0.998012
GOTERM_BP_DIRECT	GO:0007568~aging	10	2.1692	0.0355116	NTRK1, PDGFRB, TGFB1, CREB1, RGN, MAPK1, FOXO4, SOD2, ATG7, PPARGC1A	443	194	19256	2.24058	1	0.693398	0.688786
KEGG_PATHWAY	hsa04151:PI3K-Akt signaling pathway	19	4.12148	0.035583	PDGFRB, YWHAE, NTRK1, MAP2K1, ITGB5, FLT3, HGF, MTOR, FGF16, NRAS, BCL2L11, CREB1, RELN, IL3RA, GNB1, COL4A6, MAPK1, ITGA5, IL7R	263	354	8156	1.66445	0.99997	0.310446	0.29422
GOTERM_CC_DIRECT	GO:0030054~cell junction	11	2.38612	0.0355954	NFIA, ITGB5, DLG3, SRC, WDFY1, NHS, SNTB1, RHOA, PLEKHA7, AMOT, PARD3B	457	232	20472	2.12397	1	0.378942	0.365594
KEGG_PATHWAY	hsa05161:Hepatitis B	11	2.38612	0.0356958	CCNA2, MAP2K1, NRAS, TGFB1, PCNA, CREB1, SRC, STAT4, MAPK1, ELK1, MAP3K7	263	162	8156	2.10571	0.999971	0.310446	0.29422
GOTERM_MF_DIRECT	GO:0003700~transcription factor activity, sequence-specific DNA binding	21	4.55531	0.0357236	SMAD2, CDX4, ZBTB16, PRDM2, CTCF, FOXO4, ETV4, ELK1, ESR1, FOXP3, ETV6, MECP2, ELK4, CREB1, NFIA, ZIC3, NFIC, TLX1, REL, STAT4, GTF2I	439	554	18811	1.62427	1	0.579344	0.567695
GOTERM_BP_DIRECT	GO:0060078~regulation of postsynaptic membrane potential	4	0.867679	0.0364317	GRM5, FGF14, GABRG3, GABRG1	443	32	19256	5.43341	1	0.706776	0.702075
INTERPRO	IPR016185:Pre-ATP-grasp domain	3	0.650759	0.0366282	CPS1, GART, SYN1	453	13	19116	9.73816	1	1	0.998012
GOTERM_BP_DIRECT	GO:0019233~sensory perception of pain	5	1.0846	0.0372968	MECP2, SCN9A, MAPK1, TACR1, TAC1	443	55	19256	3.95157	1	0.718919	0.714138
GOTERM_CC_DIRECT	GO:0014069~postsynaptic density	12	2.60304	0.0376514	MTMR2, ARHGEF9, DAB1, PLCB4, SRC, FMR1, MAPK1, PDLIM5, PAK3, SYN1, ZDHHC15, ANKS1B	457	267	20472	2.01333	1	0.385777	0.372188
GOTERM_CC_DIRECT	GO:0035060~brahma complex	3	0.650759	0.0377473	SMARCB1, DPF3, ARID1B	457	14	20472	9.59925	1	0.385777	0.372188
UP_KW_CELLULAR_COMPONENT	KW-0158~Chromosome	22	4.77223	0.0381657	ZRANB3, ESCO1, MCM9, FMR1, PINX1, CTCF, LRWD1, INO80, MLLT3, HDAC8, TERF2, SKA2, CENPE, ZEB2, ERCC4, CENPI, KIF4A, RAD21, POGZ, MPHOSPH10, MCM6, MAD1L1	420	579	17543	1.58708	0.753618	0.168801	0.135979
GOTERM_BP_DIRECT	GO:0070374~positive regulation of ERK1 and ERK2 cascade	11	2.38612	0.0382853	NTRK1, AKAP12, PDGFRB, MAP2K1, CASR, TGFB1, SRC, FSHR, ABL1, HTR2C, NRG1	443	228	19256	2.09711	1	0.733273	0.728396
UP_KW_BIOLOGICAL_PROCESS	KW-0050~Antiport	5	1.0846	0.0384596	CLCN5, SLC24A4, CLCN4, SLC9A6, SLC25A6	293	49	11187	3.89601	0.974942	0.439813	0.430455
KEGG_PATHWAY	hsa05033:Nicotine addiction	5	1.0846	0.0384666	GABRQ, CACNA1B, CACNA1A, GABRG3, GABRG1	263	40	8156	3.87643	0.999987	0.324704	0.307733
UP_SEQ_FEATURE	DOMAIN:Ig-like C2-type 5	5	1.0846	0.0386758	PDGFRB, ROBO2, KIRREL3, MYOM1, ROBO1	460	57	20495	3.90828	1	1	0.999638
UP_SEQ_FEATURE	REPEAT:WD 7	10	2.1692	0.0387391	DCAF12L2, DMXL2, GNB1, WDFY1, DENND3, WDR7, WDR72, LRWD1, RBBP7, BRWD1	460	202	20495	2.20566	1	1	0.999638
GOTERM_MF_DIRECT	GO:0016301~kinase activity	11	2.38612	0.0394137	CNKSR2, RPS6KA3, PRPS1, CDKL5, SH3KBP1, CHEK2, BTK, ABL1, TLK1, PRKD1, MTOR	439	226	18811	2.0856	1	0.625588	0.613009
UP_SEQ_FEATURE	DOMAIN:Helicase C-terminal	7	1.51844	0.0402349	ZRANB3, BLM, DHX58, INO80, DICER1, DDX60, SMARCA1	460	112	20495	2.78465	1	1	0.999638
UP_KW_MOLECULAR_FUNCTION	KW-0723~Serine/threonine-protein kinase	18	3.90456	0.0407932	ACVR1, MAP2K1, CDKL5, MTOR, RPS6KA3, CHEK2, CAMK4, TLK1, MAPK1, TNIK, PRKD1, PAK3, TRPM6, MAP3K7, PRKG1, CDK16, BMPR1A, GTF2I	317	394	11655	1.67969	0.956003	0.278135	0.263301
GOTERM_MF_DIRECT	GO:0070411~I-SMAD binding	3	0.650759	0.0409171	SMAD2, SMURF1, AXIN1	439	14	18811	9.18207	1	0.63592	0.623133
GOTERM_CC_DIRECT	GO:0016604~nuclear body	14	3.03688	0.0411038	ATF7IP, PCNA, ZBTB16, INO80, BAZ1B, TERF2, NCOR2, LSM11, ELF4, CENPI, NHS, ABL1, ECT2, MAMLD1	457	339	20472	1.85	1	0.411844	0.397337
GOTERM_BP_DIRECT	GO:0006874~cellular calcium ion homeostasis	7	1.51844	0.0412706	SLC24A4, CASR, TGFB1, CAV1, RGN, ATP2B3, HTR2C	443	110	19256	2.7661	1	0.762307	0.757237
KEGG_PATHWAY	hsa04933:AGE-RAGE signaling pathway in diabetic complications	8	1.73536	0.0415693	SMAD2, NRAS, TGFB1, PLCB4, PLCG2, COL4A6, CYBB, MAPK1	263	100	8156	2.48091	0.999995	0.339111	0.321387
GOTERM_BP_DIRECT	GO:0048146~positive regulation of fibroblast proliferation	5	1.0846	0.0417037	PDGFRB, CCNA2, TGFB1, ABL1, ESR1	443	57	19256	3.81292	1	0.762307	0.757237
UP_KW_BIOLOGICAL_PROCESS	KW-0132~Cell division	18	3.90456	0.0421098	CDCA2, DCTN1, INO80, RHOA, TTC28, SKA2, PARD3B, CCNB3, CCNA2, CENPE, HAUS7, CHEK2, RAD21, POGZ, ANAPC5, ECT2, FBXL7, MAD1L1	293	411	11187	1.67216	0.982474	0.439813	0.430455
GOTERM_BP_DIRECT	GO:0045727~positive regulation of translation	6	1.30152	0.0421566	RBM3, FMR1, MAPK1, PLD1, RHOA, MTOR	443	83	19256	3.14221	1	0.762307	0.757237
GOTERM_BP_DIRECT	GO:0007528~neuromuscular junction development	4	0.867679	0.0425144	UNC13B, UNC13C, DCTN1, ZC4H2	443	34	19256	5.1138	1	0.762307	0.757237
GOTERM_BP_DIRECT	GO:0048147~negative regulation of fibroblast proliferation	4	0.867679	0.0425144	CAV1, NF1, AGTR2, SOD2	443	34	19256	5.1138	1	0.762307	0.757237
KEGG_PATHWAY	hsa04022:cGMP-PKG signaling pathway	11	2.38612	0.0425365	MAP2K1, PLCB4, CREB1, ATP1A4, MAPK1, ATP2B3, ADRB2, RHOA, PRKG1, SLC25A6, GTF2I	263	167	8156	2.04267	0.999996	0.339111	0.321387
GOTERM_CC_DIRECT	GO:0043596~nuclear replication fork	3	0.650759	0.042925	ZRANB3, PCNA, BAZ1B	457	15	20472	8.9593	1	0.413862	0.399284
GOTERM_CC_DIRECT	GO:0099092~postsynaptic density, intracellular component	3	0.650759	0.042925	CDKL5, DLG3, TNIK	457	15	20472	8.9593	1	0.413862	0.399284
UP_SEQ_FEATURE	REPEAT:TPR 9	4	0.867679	0.0430411	TMTC1, ANAPC5, MTOR, TTC28	460	35	20495	5.09193	1	1	0.999638
UP_SEQ_FEATURE	DOMAIN:Ig-like C2-type 2	10	2.1692	0.043141	NTRK1, PDGFRB, ROBO2, PTPRD, KIRREL3, MYOM1, ALCAM, DCC, IL1RAPL2, ROBO1	460	206	20495	2.16283	1	1	0.999638
UP_SEQ_FEATURE	DOMAIN:Ig-like C2-type 1	10	2.1692	0.043141	NTRK1, PDGFRB, ROBO2, PTPRD, KIRREL3, MYOM1, ALCAM, DCC, IL1RAPL2, ROBO1	460	206	20495	2.16283	1	1	0.999638
UP_SEQ_FEATURE	DOMAIN:Myotubularin phosphatase	3	0.650759	0.0433494	MTMR2, MTMR8, MTM1	460	15	20495	8.91087	1	1	0.999638
UP_SEQ_FEATURE	REPEAT:TPR 12	3	0.650759	0.0433494	ANAPC5, MTOR, TTC28	460	15	20495	8.91087	1	1	0.999638
UP_KW_DOMAIN	KW-0728~SH3 domain	11	2.38612	0.043407	ARHGEF9, DLG3, SRC, SH3KBP1, BTK, PLCG2, ABL1, ABL2, VAV1, ARHGEF6, ARHGAP4	356	225	14922	2.04921	0.698259	0.195331	0.180862
GOTERM_BP_DIRECT	GO:0034446~substrate adhesion-dependent cell spreading	5	1.0846	0.0440129	SRC, ABL1, NTN4, LPXN, RHOA	443	58	19256	3.74718	1	0.762307	0.757237
UP_SEQ_FEATURE	MUTAGEN:S->A: No loss of activity.	2	0.433839	0.0442909	MAP2K1, MAOB	460	2	20495	44.5543	1	1	0.999638
UP_SEQ_FEATURE	REGION:F-actin-binding	2	0.433839	0.0442909	ABL1, ABL2	460	2	20495	44.5543	1	1	0.999638
UP_SEQ_FEATURE	REGION:CAP	2	0.433839	0.0442909	ABL1, ABL2	460	2	20495	44.5543	1	1	0.999638
UP_SEQ_FEATURE	MOTIF:CAV1-binding	2	0.433839	0.0442909	BTK, BMX	460	2	20495	44.5543	1	1	0.999638
UP_SEQ_FEATURE	MOTIF:Kinase activation loop	2	0.433839	0.0442909	ABL1, ABL2	460	2	20495	44.5543	1	1	0.999638
GOTERM_BP_DIRECT	GO:0032355~response to estradiol	7	1.51844	0.0444105	PDGFRB, NCOR2, TGFB1, PCNA, TACR1, ESR1, EZH2	443	112	19256	2.7167	1	0.762307	0.757237
GOTERM_MF_DIRECT	GO:0016740~transferase activity	9	1.95228	0.0445558	RNF43, TRAF4, TRIM5, RPN1, SIAH1, XYLT1, GART, MID2, BIRC2	439	169	18811	2.28193	1	0.660976	0.647686
BIOCARTA	h_pelp1Pathway:Pelp1 Modulation of Estrogen Receptor Activity	3	0.650759	0.0448816	SRC, MAPK1, ESR1	83	7	1623	8.38038	0.999731	1	1
GOTERM_MF_DIRECT	GO:0005102~receptor binding	16	3.47072	0.0451326	PDGFRB, EDA, SRC, HGF, CAV1, GLMN, MSN, NRG1, POMC, C3, PTPRD, DIAPH2, PCSK1N, ALCAM, CD58, PPARGC1A	439	396	18811	1.7313	1	0.660976	0.647686
GOTERM_MF_DIRECT	GO:0042803~protein homodimerization activity	25	5.42299	0.0451874	CDA, MYOM1, PRPS1, BLM, FMR1, ADRB2, PGRMC1, PDCD10, TRIM5, CHEK2, FLNA, NDP, ECT2, ATG7, ACVR1, NTRK1, CASR, NLGN4X, ZBTB16, AXIN1, TERF2, FOXP3, MID2, GLB1, BMPR1A	439	713	18811	1.50244	1	0.660976	0.647686
GOTERM_BP_DIRECT	GO:0035815~positive regulation of renal sodium excretion	3	0.650759	0.0453179	TACR1, AGTR2, TAC1	443	15	19256	8.69345	1	0.762307	0.757237
GOTERM_BP_DIRECT	GO:0044319~wound healing, spreading of cells	3	0.650759	0.0453179	PDCD10, FLNA, RHOA	443	15	19256	8.69345	1	0.762307	0.757237
GOTERM_BP_DIRECT	GO:0048266~behavioral response to pain	3	0.650759	0.0453179	SCN9A, TACR1, MTOR	443	15	19256	8.69345	1	0.762307	0.757237
GOTERM_BP_DIRECT	GO:0012501~programmed cell death	3	0.650759	0.0453179	AIFM1, PLCG2, TOP1	443	15	19256	8.69345	1	0.762307	0.757237
GOTERM_BP_DIRECT	GO:0045778~positive regulation of ossification	3	0.650759	0.0453179	ZBTB16, TACR1, TAC1	443	15	19256	8.69345	1	0.762307	0.757237
UP_SEQ_FEATURE	LIPID:S-farnesyl cysteine	5	1.0846	0.0453511	DNAJA1, CENPE, NRAS, PHKA1, RHOQ	460	60	20495	3.71286	1	1	0.999638
GOTERM_BP_DIRECT	GO:0050925~negative regulation of negative chemotaxis	2	0.433839	0.0453821	ROBO2, ROBO1	443	2	19256	43.4673	1	0.762307	0.757237
GOTERM_BP_DIRECT	GO:0019858~cytosine metabolic process	2	0.433839	0.0453821	CDA, MAPK1	443	2	19256	43.4673	1	0.762307	0.757237
GOTERM_BP_DIRECT	GO:0035545~determination of left/right asymmetry in nervous system	2	0.433839	0.0453821	DNAH11, ZIC3	443	2	19256	43.4673	1	0.762307	0.757237
GOTERM_BP_DIRECT	GO:0009644~response to high light intensity	2	0.433839	0.0453821	SLC24A4, RDH13	443	2	19256	43.4673	1	0.762307	0.757237
GOTERM_BP_DIRECT	GO:0055081~anion homeostasis	2	0.433839	0.0453821	CPS1, OTC	443	2	19256	43.4673	1	0.762307	0.757237
GOTERM_BP_DIRECT	GO:0001545~primary ovarian follicle growth	2	0.433839	0.0453821	SRC, FSHR	443	2	19256	43.4673	1	0.762307	0.757237
GOTERM_BP_DIRECT	GO:0008306~associative learning	4	0.867679	0.0457342	RELN, ABL1, TACR1, TAC1	443	35	19256	4.96769	1	0.762307	0.757237
GOTERM_BP_DIRECT	GO:0031297~replication fork processing	4	0.867679	0.0457342	ZRANB3, BLM, PCNA, THOC1	443	35	19256	4.96769	1	0.762307	0.757237
GOTERM_BP_DIRECT	GO:0010043~response to zinc ion	4	0.867679	0.0457342	CPS1, CA2, SOD2, OTC	443	35	19256	4.96769	1	0.762307	0.757237
GOTERM_BP_DIRECT	GO:0043044~ATP-dependent chromatin remodeling	4	0.867679	0.0457342	SMARCB1, INO80, SMARCA1, ARID1B	443	35	19256	4.96769	1	0.762307	0.757237
GOTERM_BP_DIRECT	GO:0030071~regulation of mitotic metaphase/anaphase transition	4	0.867679	0.0457342	CENPE, SMARCB1, DPF3, ARID1B	443	35	19256	4.96769	1	0.762307	0.757237
SMART	SM00523:DWA	3	0.650759	0.0460077	SMAD2, NFIA, NFIC	302	12	10337	8.55712	0.999992	1	1
GOTERM_BP_DIRECT	GO:0032456~endocytic recycling	5	1.0846	0.0463925	SNX3, SNX4, DENND1B, ACAP2, CCDC22	443	59	19256	3.68367	1	0.762307	0.757237
GOTERM_BP_DIRECT	GO:0030514~negative regulation of BMP signaling pathway	5	1.0846	0.0463925	SMURF1, CAV1, VWC2L, ABL1, TRIM33	443	59	19256	3.68367	1	0.762307	0.757237
GOTERM_BP_DIRECT	GO:0031532~actin cytoskeleton reorganization	5	1.0846	0.0463925	AUTS2, PIP5K1A, FLNA, TNIK, RHOA	443	59	19256	3.68367	1	0.762307	0.757237
INTERPRO	IPR001452:Src homology-3 domain	11	2.38612	0.0464014	ARHGEF9, DLG3, SRC, SH3KBP1, BTK, PLCG2, ABL1, ABL2, VAV1, ARHGEF6, ARHGAP4	453	229	19116	2.02701	1	1	0.998012
UP_KW_CELLULAR_COMPONENT	KW-0493~Microtubule	13	2.81996	0.0464746	DNAH3, DNAH11, DCTN1, DNAH14, INO80, MID2, SKA2, CENPE, CAPN6, HAUS7, KIF4A, KIF13B, DCX	420	290	17543	1.87241	0.819714	0.168801	0.135979
GOTERM_MF_DIRECT	GO:0051371~muscle alpha-actinin binding	3	0.650759	0.0464996	PDLIM3, SYNPO2, PDLIM5	439	15	18811	8.56993	1	0.66709	0.653677
INTERPRO	IPR004521:Uncharacterised domain CHP00451	2	0.433839	0.0467323	MCTS1, DKC1	453	2	19116	42.1987	1	1	0.998012
INTERPRO	IPR015015:F-actin binding	2	0.433839	0.0467323	ABL1, ABL2	453	2	19116	42.1987	1	1	0.998012
UP_KW_MOLECULAR_FUNCTION	KW-0347~Helicase	9	1.95228	0.0467495	ZRANB3, BLM, MCM9, DHX58, NAV2, DICER1, MCM6, DDX60, SMARCA1	317	147	11655	2.25101	0.972424	0.285288	0.270073
UP_KW_CELLULAR_COMPONENT	KW-0243~Dynein	4	0.867679	0.0468892	DNAH3, DNAH11, DCTN1, DNAH14	420	34	17543	4.91401	0.822515	0.168801	0.135979
INTERPRO	IPR010569:Myotubularin-related	3	0.650759	0.0478063	MTMR2, MTMR8, MTM1	453	15	19116	8.43974	1	1	0.998012
GOTERM_BP_DIRECT	GO:0030183~B cell differentiation	6	1.30152	0.0478818	NTRK1, HDAC4, CD40LG, FLT3, PLCG2, EZH2	443	86	19256	3.0326	1	0.767125	0.762023
GOTERM_BP_DIRECT	GO:0006417~regulation of translation	6	1.30152	0.0478818	RBM3, HBS1L, GRM5, RPL10, CNOT1, FMR1	443	86	19256	3.0326	1	0.767125	0.762023
UP_SEQ_FEATURE	COMPBIAS:Pro residues	58	12.5813	0.0479075	RERE, CCDC120, EDA, MAML2, PRDM2, CTCF, ARHGAP6, AMOT, ROBO1, ELK4, MECP2, MED12, OPHN1, POGZ, KIF13B, SLC16A2, TSPYL2, RNF43, RBFOX2, TET2, FRMD4A, ARID1B, TANC2, SYN1, PARD3B, NCOR2, CNKSR2, MSH3, COL4A6, DGKK, BCORL1, FBN2, SLC24A4, SYNPO2, CACNA1A, CFP, LPP, FGD1, CUX1, NHS, MAGEC3, ATF7IP, COL24A1, IQSEC2, AUTS2, SEC16A, COL22A1, HUWE1, IRF2BP2, ESR1, PLEKHA7, DIAPH2, NFIA, DLG3, NF1, TAB3, …	460	2041	20495	1.26612	1	1	0.999638
GOTERM_BP_DIRECT	GO:0030182~neuron differentiation	9	1.95228	0.0479207	PTPRD, MAP2K1, TRPC5, NLGN4X, OPHN1, AIFM1, ZIC3, ABL1, SMARCA1	443	174	19256	2.24831	1	0.767125	0.762023
GOTERM_CC_DIRECT	GO:0005770~late endosome	8	1.73536	0.0481017	NTRK1, MAP2K1, SLC9A6, SRC, SLC11A2, MAPK1, RAB9B, MTM1	457	148	20472	2.42143	1	0.444238	0.42859
INTERPRO	IPR001650:Helicase, C-terminal	7	1.51844	0.0482222	ZRANB3, BLM, DHX58, INO80, DICER1, DDX60, SMARCA1	453	111	19116	2.66118	1	1	0.998012
GOTERM_CC_DIRECT	GO:0071565~nBAF complex	3	0.650759	0.0483495	SMARCB1, DPF3, ARID1B	457	16	20472	8.39934	1	0.444238	0.42859
KEGG_PATHWAY	hsa04723:Retrograde endocannabinoid signaling	10	2.1692	0.0486743	GABRQ, GRM5, PLCB4, NDUFB11, GNB1, CACNA1B, CACNA1A, MAPK1, GABRG3, GABRG1	263	148	8156	2.09537	0.999999	0.361738	0.342832
UP_SEQ_FEATURE	BINDING:ATP; via amide nitrogen and carbonyl oxygen	3	0.650759	0.0488237	CLCN5, CLCN4, ASNS	460	16	20495	8.35394	1	1	0.999638
GOTERM_CC_DIRECT	GO:0000785~chromatin	33	7.15835	0.0490229	SMARCB1, PCNA, FOXO4, ELK1, ELK4, SOX3, CUX1, RAD21, POGZ, STAT4, DPF3, PPARGC1A, SMAD2, TSPYL2, CDX4, ESCO1, EBF3, SMARCA1, ETV4, ARID1B, ESR1, FOXP3, ETV6, NCOR2, POLA1, ZEB2, CREB1, NFIA, ELF4, NFIC, TLX1, REL, EZH2	457	1057	20472	1.39857	1	0.444238	0.42859
GOTERM_BP_DIRECT	GO:0048675~axon extension	4	0.867679	0.0490712	NLGN3, AUTS2, SLC9A6, DCX	443	36	19256	4.8297	1	0.767125	0.762023
GOTERM_BP_DIRECT	GO:0032743~positive regulation of interleukin-2 production	4	0.867679	0.0490712	GLMN, PLCG2, ABL1, MAP3K7	443	36	19256	4.8297	1	0.767125	0.762023
GOTERM_BP_DIRECT	GO:0001657~ureteric bud development	4	0.867679	0.0490712	SMAD2, ROBO2, TGFB1, SALL1	443	36	19256	4.8297	1	0.767125	0.762023
GOTERM_BP_DIRECT	GO:0006887~exocytosis	7	1.51844	0.0493933	UNC13B, UNC13C, EXOC4, VAMP2, SYT17, EXOC1, CDK16	443	115	19256	2.64583	1	0.767125	0.762023
UP_KW_MOLECULAR_FUNCTION	KW-0808~Transferase	68	14.7505	0.0494499	KDM5C, FLT3, SH3KBP1, XYLT1, PRDM2, CLYBL, RRP8, RPS6KA3, TRIM5, CHEK2, TLK1, PDK3, ROS1, MAP3K7, EPHB1, PRKG1, GTF2I, PDGFRB, ACVR1, CHST9, RNF43, MAP2K1, PCYT1B, CDKL5, PARP4, CHST7, ESCO1, BAZ1B, FTSJ1, MID2, ZDHHC15, CNKSR2, TRAF4, BTK, TBC1D25, TNIK, PRKD1, DGKK, GART, BIRC2, PFKFB1, PRPS1, SRC, RPN1, TMTC1, FHIT, FGGY, ABL1, ABL2, PIP5K1A, MAPK1, PAK3, TRPM6, NTRK1, GK, MGMT, SMURF1, SIAH1,…	317	2041	11655	1.22495	0.977709	0.285288	0.270073
GOTERM_CC_DIRECT	GO:0001650~fibrillar center	8	1.73536	0.049553	SMARCB1, TRAF4, DKC1, NFIC, CAMK4, APEX2, TOP1, FHIT	457	149	20472	2.40518	1	0.444238	0.42859
KEGG_PATHWAY	hsa04064:NF-kappa B signaling pathway	8	1.73536	0.0496151	EDA, CD40LG, BTK, PLCG2, TAB3, MAP3K7, EDA2R, BIRC2	263	104	8156	2.38549	1	0.361738	0.342832
KEGG_PATHWAY	hsa04660:T cell receptor signaling pathway	8	1.73536	0.0496151	MAP2K1, NRAS, CD40LG, MAPK1, PAK3, MAP3K7, VAV1, RHOA	263	104	8156	2.38549	1	0.361738	0.342832
UP_SEQ_FEATURE	DOMAIN:C2 2	5	1.0846	0.0501359	UNC13B, UNC13C, SYT2, FER1L6, SYT17	460	62	20495	3.59309	1	1	0.999638
KEGG_PATHWAY	hsa05226:Gastric cancer	10	2.1692	0.0504164	SMAD2, FGF16, MAP2K1, NRAS, TGFB1, HGF, REG4, AXIN1, MAPK1, MTOR	263	149	8156	2.0813	1	0.361738	0.342832
GOTERM_MF_DIRECT	GO:0003777~microtubule motor activity	5	1.0846	0.0509811	DNAH3, CENPE, KIF4A, DNAH14, KIF13B	439	60	18811	3.5708	1	0.717584	0.703155
GOTERM_BP_DIRECT	GO:0045910~negative regulation of DNA recombination	3	0.650759	0.0510226	ZRANB3, BLM, MSH3	443	16	19256	8.15011	1	0.767125	0.762023
GOTERM_BP_DIRECT	GO:0022408~negative regulation of cell-cell adhesion	3	0.650759	0.0510226	EPB41L5, TGFB1, ABL1	443	16	19256	8.15011	1	0.767125	0.762023
GOTERM_BP_DIRECT	GO:0070166~enamel mineralization	3	0.650759	0.0510226	SLC24A4, TGFB1, WDR72	443	16	19256	8.15011	1	0.767125	0.762023
GOTERM_BP_DIRECT	GO:0045198~establishment of epithelial cell apical/basal polarity	3	0.650759	0.0510226	OPHN1, MSN, RHOA	443	16	19256	8.15011	1	0.767125	0.762023
GOTERM_BP_DIRECT	GO:0032516~positive regulation of phosphoprotein phosphatase activity	3	0.650759	0.0510226	PDGFRB, AGTR2, MTOR	443	16	19256	8.15011	1	0.767125	0.762023
GOTERM_BP_DIRECT	GO:0071625~vocalization behavior	3	0.650759	0.0510226	NLGN3, CNTNAP2, NLGN4X	443	16	19256	8.15011	1	0.767125	0.762023
GOTERM_BP_DIRECT	GO:0070932~histone H3 deacetylation	3	0.650759	0.0510226	ELK4, HDAC4, HDAC8	443	16	19256	8.15011	1	0.767125	0.762023
GOTERM_BP_DIRECT	GO:0035729~cellular response to hepatocyte growth factor stimulus	3	0.650759	0.0510226	CASR, CREB1, HGF	443	16	19256	8.15011	1	0.767125	0.762023
GOTERM_BP_DIRECT	GO:0048265~response to pain	3	0.650759	0.0510226	RELN, TACR1, TAC1	443	16	19256	8.15011	1	0.767125	0.762023
GOTERM_BP_DIRECT	GO:0032230~positive regulation of synaptic transmission, GABAergic	3	0.650759	0.0510226	CA2, TACR1, TAC1	443	16	19256	8.15011	1	0.767125	0.762023
GOTERM_BP_DIRECT	GO:0008104~protein localization	8	1.73536	0.0516287	YWHAE, MECP2, GRID2, CCDC120, CAV1, NRCAM, AMOT, PARD3B	443	146	19256	2.38177	1	0.772376	0.767239
GOTERM_MF_DIRECT	GO:0003697~single-stranded DNA binding	7	1.51844	0.052248	POLA1, BLM, MSH3, ERCC4, MCM9, TOP1, MCM6	439	115	18811	2.60824	1	0.721796	0.707283
KEGG_PATHWAY	hsa04024:cAMP signaling pathway	13	2.81996	0.0524442	MAP2K1, ATP1A4, ATP2B3, ADRB2, PLD1, RHOA, VAV1, POMC, CREB1, CAMK4, FSHR, CNGA2, MAPK1	263	221	8156	1.8242	1	0.36711	0.347923
GOTERM_BP_DIRECT	GO:0060412~ventricular septum morphogenesis	4	0.867679	0.0525237	ACVR1, ROBO2, BMPR1A, ROBO1	443	37	19256	4.69916	1	0.781875	0.776675
UP_SEQ_FEATURE	CROSSLNK:Glycyl lysine isopeptide (Lys-Gly) (interchain with G-Cter in ubiquitin)	11	2.38612	0.053439	NRAS, RPL10, AIFM1, SLC9A6, SMURF1, CAV1, CYBB, PIP5K1A, FLNA, MAP3K7, FOXP3	460	248	20495	1.9762	1	1	0.999638
INTERPRO	IPR024743:Dynein heavy chain, coiled coil stalk	3	0.650759	0.0538005	DNAH3, DNAH11, DNAH14	453	16	19116	7.91225	1	1	0.998012
INTERPRO	IPR024317:Dynein heavy chain, P-loop containing D4 domain	3	0.650759	0.0538005	DNAH3, DNAH11, DNAH14	453	16	19116	7.91225	1	1	0.998012
INTERPRO	IPR005113:uDENN domain	3	0.650759	0.0538005	DENND1B, DENND3, DENND5A	453	16	19116	7.91225	1	1	0.998012
INTERPRO	IPR001194:DENN domain	3	0.650759	0.0538005	DENND1B, DENND3, DENND5A	453	16	19116	7.91225	1	1	0.998012
INTERPRO	IPR013602:Dynein heavy chain, domain-2	3	0.650759	0.0538005	DNAH3, DNAH11, DNAH14	453	16	19116	7.91225	1	1	0.998012
INTERPRO	IPR005112:dDENN domain	3	0.650759	0.0538005	DENND1B, DENND3, DENND5A	453	16	19116	7.91225	1	1	0.998012
GOTERM_BP_DIRECT	GO:0051965~positive regulation of synapse assembly	5	1.0846	0.0539521	NTRK1, NLGN3, PTPRD, GRID2, EPHB1	443	62	19256	3.50542	1	0.796632	0.791333
KEGG_PATHWAY	hsa05166:Human T-cell leukemia virus 1 infection	13	2.81996	0.0540155	SMAD2, MAP2K1, TGFB1, ELK1, ELK4, CCNA2, NRAS, CREB1, CHEK2, MAPK1, ANAPC5, MAD1L1, SLC25A6	263	222	8156	1.81598	1	0.369106	0.349815
GOTERM_BP_DIRECT	GO:0007018~microtubule-based movement	6	1.30152	0.0540449	DNAH3, CENPE, DNAH11, KIF4A, DNAH14, KIF13B	443	89	19256	2.93038	1	0.796632	0.791333
GOTERM_MF_DIRECT	GO:0031625~ubiquitin protein ligase binding	13	2.81996	0.054156	YWHAE, SMAD2, SRC, SH3KBP1, GLMN, AXIN1, FHIT, DNAJA1, DLG3, TRAF4, CHEK2, FATE1, PPARGC1A	439	305	18811	1.82638	1	0.734552	0.719782
UP_SEQ_FEATURE	BINDING:Chloride	3	0.650759	0.0545327	ACE2, CLCN5, CLCN4	460	17	20495	7.86253	1	1	0.999638
UP_SEQ_FEATURE	DOMAIN:Fibronectin type-III 4	5	1.0846	0.055187	PTPRD, MYOM1, DCC, NRCAM, ROS1	460	64	20495	3.48081	1	1	0.999638
INTERPRO	IPR014001:Helicase, superfamily 1/2, ATP-binding domain	7	1.51844	0.0555035	ZRANB3, BLM, DHX58, INO80, DICER1, DDX60, SMARCA1	453	115	19116	2.56862	1	1	0.998012
GOTERM_MF_DIRECT	GO:0003690~double-stranded DNA binding	7	1.51844	0.0559279	SMAD2, KIN, MSH3, ZBTB16, MAPK1, TOP1, DDX60	439	117	18811	2.56365	1	0.734765	0.719991
GOTERM_MF_DIRECT	GO:0008134~transcription factor binding	10	2.1692	0.0561415	MED12, SMAD2, TRAPPC2, HDAC4, NFIA, FLNA, SMARCA1, ESR1, ATG7, PPARGC1A	439	209	18811	2.05022	1	0.734765	0.719991
GOTERM_BP_DIRECT	GO:0045732~positive regulation of protein catabolic process	6	1.30152	0.0561967	SMURF1, AXIN1, HUWE1, MSN, ASB11, ATG7	443	90	19256	2.89782	1	0.818416	0.812973
GOTERM_BP_DIRECT	GO:0007155~cell adhesion	20	4.33839	0.0565849	ROBO2, NLGN3, CNTNAP2, NLGN4X, ITGB5, SRC, BMX, ROBO1, PARD3B, EFNB1, VCAN, RELN, ALCAM, ADAM12, ADAM23, COL4A6, ABL2, LPXN, NRCAM, ITGA5	443	557	19256	1.56076	1	0.818416	0.812973
GOTERM_BP_DIRECT	GO:0045860~positive regulation of protein kinase activity	5	1.0846	0.0566114	CENPE, DAB1, RELN, TRAF4, AXIN1	443	63	19256	3.44978	1	0.818416	0.812973
GOTERM_BP_DIRECT	GO:0000381~regulation of alternative mRNA splicing, via spliceosome	5	1.0846	0.0566114	MBNL1, RBFOX2, FMR1, CELF4, MBNL3	443	63	19256	3.44978	1	0.818416	0.812973
UP_SEQ_FEATURE	DOMAIN:Helicase ATP-binding	7	1.51844	0.0566883	ZRANB3, BLM, DHX58, INO80, DICER1, DDX60, SMARCA1	460	122	20495	2.5564	1	1	0.999638
GOTERM_BP_DIRECT	GO:0060065~uterus development	3	0.650759	0.0569686	SRC, FSHR, ESR1	443	17	19256	7.67069	1	0.819639	0.814187
KEGG_PATHWAY	hsa05321:Inflammatory bowel disease	6	1.30152	0.0571344	SMAD2, TGFB1, IL23R, IL18, STAT4, FOXP3	263	65	8156	2.86259	1	0.381339	0.361409
SMART	SM00808:FABD	2	0.433839	0.0573922	ABL1, ABL2	302	2	10337	34.2285	1	1	1
GOTERM_MF_DIRECT	GO:0051219~phosphoprotein binding	4	0.867679	0.0580557	YWHAE, SRC, MID2, MTOR	439	38	18811	4.51049	1	0.746716	0.731702
BIOCARTA	h_spryPathway:Sprouty regulation of tyrosine kinase signals	4	0.867679	0.0586056	MAP2K1, SRC, SPRY3, MAPK1	83	18	1623	4.34538	0.99998	1	1
GOTERM_CC_DIRECT	GO:0000307~cyclin-dependent protein kinase holoenzyme complex	4	0.867679	0.0591522	CCNB3, CCNA2, PCNA, CDK16	457	40	20472	4.47965	1	0.521151	0.502794
GOTERM_BP_DIRECT	GO:0001666~response to hypoxia	9	1.95228	0.0593136	MECP2, TGFB1, CREB1, CAV1, SLC11A2, NF1, SOD2, RHOA, BIRC2	443	182	19256	2.14948	1	0.839836	0.83425
GOTERM_BP_DIRECT	GO:0002931~response to ischemia	5	1.0846	0.0593401	CASR, AIFM1, CAV1, ARID1B, PPARGC1A	443	64	19256	3.39588	1	0.839836	0.83425
GOTERM_BP_DIRECT	GO:0030168~platelet activation	5	1.0846	0.0593401	CD40LG, SRC, PLCG2, DGKK, VAV1	443	64	19256	3.39588	1	0.839836	0.83425
GOTERM_BP_DIRECT	GO:0031663~lipopolysaccharide-mediated signaling pathway	4	0.867679	0.0597688	TGFB1, IL18, PLCG2, MAPK1	443	39	19256	4.45818	1	0.839836	0.83425
GOTERM_BP_DIRECT	GO:0030041~actin filament polymerization	4	0.867679	0.0597688	PREX1, DIAPH2, ABL1, ARHGAP6	443	39	19256	4.45818	1	0.839836	0.83425
KEGG_PATHWAY	hsa04068:FoxO signaling pathway	9	1.95228	0.0598359	CCNB3, MAP2K1, NRAS, TGFB1, BCL2L11, MAPK1, FOXO4, IL7R, SOD2	263	131	8156	2.13055	1	0.390293	0.369895
UP_SEQ_FEATURE	TOPO_DOM:Vesicular	4	0.867679	0.0599301	SYT2, STX18, SYP, VAMP2	460	40	20495	4.45543	1	1	0.999638
UP_SEQ_FEATURE	DOMAIN:MAGE	4	0.867679	0.0599301	MAGEH1, MAGEC3, MAGEB3, MAGED2	460	40	20495	4.45543	1	1	0.999638
INTERPRO	IPR001828:Extracellular ligand-binding receptor	4	0.867679	0.0602479	GRM5, CASR, GRID2, GUCY2F	453	38	19116	4.44197	1	1	0.998012
GOTERM_BP_DIRECT	GO:0007264~small GTPase mediated signal transduction	7	1.51844	0.0603529	DAB1, GDI1, PLD1, RAPGEF6, VAV1, RHOA, RHOQ	443	121	19256	2.51464	1	0.84039	0.8348
UP_SEQ_FEATURE	REPEAT:TPR 11	3	0.650759	0.060463	ANAPC5, MTOR, TTC28	460	18	20495	7.42572	1	1	0.999638
UP_SEQ_FEATURE	TRANSMEM:Helical; Name=S4 of repeat IV	3	0.650759	0.060463	SCN9A, CACNA1B, CACNA1A	460	18	20495	7.42572	1	1	0.999638
UP_SEQ_FEATURE	DOMAIN:PI-PLC X-box	3	0.650759	0.060463	PLCB4, PLCG2, PLCXD1	460	18	20495	7.42572	1	1	0.999638
UP_SEQ_FEATURE	TRANSMEM:Helical; Name=S4 of repeat III	3	0.650759	0.060463	SCN9A, CACNA1B, CACNA1A	460	18	20495	7.42572	1	1	0.999638
GOTERM_BP_DIRECT	GO:0001889~liver development	6	1.30152	0.0606467	HGF, NF1, ASNS, SOD2, ELK1, OTC	443	92	19256	2.83482	1	0.84039	0.8348
GOTERM_BP_DIRECT	GO:0030307~positive regulation of cell growth	6	1.30152	0.0606467	RPS6KA3, NCBP1, NRG1, INO80, RHOA, MTOR	443	92	19256	2.83482	1	0.84039	0.8348
BIOCARTA	h_erkPathway:Erk1/Erk2 Mapk Signaling pathway	5	1.0846	0.0609229	MAP2K1, SRC, GNB1, MAPK1, ELK1	83	30	1623	3.25904	0.999987	1	1
SMART	SM00132:LIM	6	1.30152	0.0612157	PDLIM3, ABLIM2, LMO2, LPXN, PDLIM5, LPP	302	73	10337	2.8133	1	1	1
UP_KW_BIOLOGICAL_PROCESS	KW-0221~Differentiation	28	6.07375	0.0615965	ROBO2, EDA, ZC4H2, FOXO4, SPATA5, EDA2R, ROBO1, EFNB1, ZIC3, SLIT1, ECT2, ZNF423, GPM6B, AGFG1, GPR157, ZNF541, NTRK1, SYT2, SMURF1, SIAH1, HUWE1, SYT17, DIAPH2, DAB1, CREB1, DCX, PRKD1, CDK16	293	759	11187	1.40852	0.997461	0.550672	0.538956
GOTERM_MF_DIRECT	GO:0019905~syntaxin binding	5	1.0846	0.0618796	SYT2, ABL1, CACNA1A, VAMP2, SYT17	439	64	18811	3.34763	1	0.771346	0.755837
GOTERM_CC_DIRECT	GO:0000776~kinetochore	8	1.73536	0.0621603	CENPE, SMARCB1, DCTN1, CENPI, PINX1, LRWD1, MAD1L1, SKA2	457	157	20472	2.28262	1	0.538371	0.519407
GOTERM_BP_DIRECT	GO:0031647~regulation of protein stability	6	1.30152	0.0629446	ATF7IP, GNL3L, PINX1, MAPK1, PRKD1, HDAC8	443	93	19256	2.80434	1	0.845153	0.839532
GOTERM_BP_DIRECT	GO:0046426~negative regulation of JAK-STAT cascade	3	0.650759	0.0631416	PTPRD, DAB1, CAV1	443	18	19256	7.24454	1	0.845153	0.839532
GOTERM_BP_DIRECT	GO:0050773~regulation of dendrite development	3	0.650759	0.0631416	PREX1, CDKL5, RHOA	443	18	19256	7.24454	1	0.845153	0.839532
GOTERM_BP_DIRECT	GO:0050965~detection of temperature stimulus involved in sensory perception of pain	3	0.650759	0.0631416	NTRK1, TAC1, EPHB1	443	18	19256	7.24454	1	0.845153	0.839532
GOTERM_BP_DIRECT	GO:0043149~stress fiber assembly	3	0.650759	0.0631416	ITGB5, SRC, RHOA	443	18	19256	7.24454	1	0.845153	0.839532
GOTERM_BP_DIRECT	GO:0030206~chondroitin sulfate biosynthetic process	3	0.650759	0.0631416	CHST9, CHST7, XYLT1	443	18	19256	7.24454	1	0.845153	0.839532
GOTERM_BP_DIRECT	GO:0007275~multicellular organism development	10	2.1692	0.0635319	NTRK1, PDGFRB, VCAN, CUX1, FLT3, LMO2, SPRY3, ROS1, EPHB1, FGD1	443	217	19256	2.0031	1	0.845153	0.839532
KEGG_PATHWAY	hsa04218:Cellular senescence	10	2.1692	0.0637634	SMAD2, CCNB3, CCNA2, MAP2K1, NRAS, TGFB1, CHEK2, MAPK1, MTOR, SLC25A6	263	156	8156	1.98791	1	0.399632	0.378746
KEGG_PATHWAY	hsa05203:Viral carcinogenesis	12	2.60304	0.0641595	CCNA2, YWHAE, C3, HDAC4, NRAS, CREB1, SRC, REL, MAPK1, HDAC8, RHOA, MAD1L1	263	204	8156	1.8242	1	0.399632	0.378746
GOTERM_MF_DIRECT	GO:0004438~phosphatidylinositol-3-phosphatase activity	3	0.650759	0.0647473	MTMR2, MTMR8, MTM1	439	18	18811	7.14161	1	0.771346	0.755837
GOTERM_MF_DIRECT	GO:0008569~ATP-dependent microtubule motor activity, minus-end-directed	3	0.650759	0.0647473	DNAH3, DNAH11, DNAH14	439	18	18811	7.14161	1	0.771346	0.755837
GOTERM_MF_DIRECT	GO:0004708~MAP kinase kinase activity	3	0.650759	0.0647473	MAP2K1, MAPK1, PAK3	439	18	18811	7.14161	1	0.771346	0.755837
UP_SEQ_FEATURE	COMPBIAS:Basic residues	23	4.98915	0.0647795	TSPYL2, RNF43, BLM, CDCA2, IQSEC2, DCTN1, ATP1A4, CACNA1B, CACNA1A, GAB3, PRDM2, INO80, PPM1D, DCAF4, ARID1B, RRP8, PARD3B, CNKSR2, GNL3L, ZIC3, CMYA5, MPHOSPH10, LUC7L2	460	694	20495	1.47659	1	1	0.999638
GOTERM_BP_DIRECT	GO:0071560~cellular response to transforming growth factor beta stimulus	5	1.0846	0.0650035	EPB41L5, TGFB1, CAV1, ABL1, PPARGC1A	443	66	19256	3.29297	1	0.845153	0.839532
GOTERM_BP_DIRECT	GO:0042752~regulation of circadian rhythm	5	1.0846	0.0650035	CREB1, ATG7, PPARGC1A, MTOR, EZH2	443	66	19256	3.29297	1	0.845153	0.839532
GOTERM_BP_DIRECT	GO:0030097~hemopoiesis	5	1.0846	0.0650035	KIRREL3, FLT3, ZBTB16, IL7R, SOD2	443	66	19256	3.29297	1	0.845153	0.839532
GOTERM_BP_DIRECT	GO:0008285~negative regulation of cell proliferation	17	3.68764	0.0653306	NTRK1, SMAD2, HDAC4, MAP2K1, TGFB1, SMARCB1, ZBTB16, PINX1, AVPR2, GLMN, CTCF, FOXO4, PPM1D, SOD2, FOXP3, DLG3, NF1	443	459	19256	1.6099	1	0.845153	0.839532
GOTERM_BP_DIRECT	GO:0007507~heart development	10	2.1692	0.0656017	MED12, ACVR1, MAP2K1, PDLIM3, TGFB1, PCNA, SALL1, NF1, PDLIM5, SOD2	443	218	19256	1.99391	1	0.845153	0.839532
UP_SEQ_FEATURE	MOTIF:DECH box	2	0.433839	0.0656968	DHX58, DICER1	460	3	20495	29.7029	1	1	0.999638
UP_SEQ_FEATURE	DOMAIN:Collagen-like 12	2	0.433839	0.0656968	COL24A1, COL22A1	460	3	20495	29.7029	1	1	0.999638
UP_SEQ_FEATURE	DOMAIN:DEP 1	2	0.433839	0.0656968	PREX2, PREX1	460	3	20495	29.7029	1	1	0.999638
UP_SEQ_FEATURE	DOMAIN:Collagen-like 13	2	0.433839	0.0656968	COL24A1, COL22A1	460	3	20495	29.7029	1	1	0.999638
UP_SEQ_FEATURE	DOMAIN:Collagen-like 16	2	0.433839	0.0656968	COL24A1, COL22A1	460	3	20495	29.7029	1	1	0.999638
UP_SEQ_FEATURE	DOMAIN:Collagen-like 14	2	0.433839	0.0656968	COL24A1, COL22A1	460	3	20495	29.7029	1	1	0.999638
UP_SEQ_FEATURE	DOMAIN:MAGE 1	2	0.433839	0.0656968	MAGEE2, MAGEC3	460	3	20495	29.7029	1	1	0.999638
UP_SEQ_FEATURE	REGION:Interaction with PPP2CA	2	0.433839	0.0656968	IGBP1, AXIN1	460	3	20495	29.7029	1	1	0.999638
UP_SEQ_FEATURE	DOMAIN:MAGE 2	2	0.433839	0.0656968	MAGEE2, MAGEC3	460	3	20495	29.7029	1	1	0.999638
UP_SEQ_FEATURE	DOMAIN:DEP 2	2	0.433839	0.0656968	PREX2, PREX1	460	3	20495	29.7029	1	1	0.999638
UP_SEQ_FEATURE	DOMAIN:Collagen-like 15	2	0.433839	0.0656968	COL24A1, COL22A1	460	3	20495	29.7029	1	1	0.999638
GOTERM_MF_DIRECT	GO:0008094~DNA-dependent ATPase activity	4	0.867679	0.065755	BLM, MSH3, INO80, SMARCA1	439	40	18811	4.28497	1	0.771346	0.755837
GOTERM_CC_DIRECT	GO:1902711~GABA-A receptor complex	3	0.650759	0.0659705	GABRQ, GABRG3, GABRG1	457	19	20472	7.07313	1	0.557504	0.537866
UP_SEQ_FEATURE	TRANSMEM:Helical; Anchor for type IV membrane protein	5	1.0846	0.0660789	MAOB, CUX1, STX18, MOSPD2, VAMP2	460	68	20495	3.27605	1	1	0.999638
KEGG_PATHWAY	hsa04727:GABAergic synapse	7	1.51844	0.0661182	GABRQ, SRC, GNB1, CACNA1B, CACNA1A, GABRG3, GABRG1	263	89	8156	2.4391	1	0.399632	0.378746
INTERPRO	IPR000909:Phospholipase C, phosphatidylinositol-specific , X domain	3	0.650759	0.0665207	PLCB4, PLCG2, PLCXD1	453	18	19116	7.03311	1	1	0.998012
INTERPRO	IPR013815:ATP-grasp fold, subdomain 1	3	0.650759	0.0665207	CPS1, GART, SYN1	453	18	19116	7.03311	1	1	0.998012
GOTERM_CC_DIRECT	GO:0048786~presynaptic active zone	4	0.867679	0.066567	UNC13B, UNC13C, SYP, SYN1	457	42	20472	4.26633	1	0.557504	0.537866
UP_SEQ_FEATURE	BINDING:Phosphatidylinositol 3-phosphate	3	0.650759	0.0666021	SNX3, SNX4, SNX24	460	19	20495	7.0349	1	1	0.999638
UP_SEQ_FEATURE	DOMAIN:UDENN	3	0.650759	0.0666021	DENND1B, DENND3, DENND5A	460	19	20495	7.0349	1	1	0.999638
KEGG_PATHWAY	hsa04664:Fc epsilon RI signaling pathway	6	1.30152	0.0668374	MAP2K1, NRAS, BTK, PLCG2, MAPK1, VAV1	263	68	8156	2.7363	1	0.399632	0.378746
BIOCARTA	h_tgfbPathway:TGF beta signaling pathway	4	0.867679	0.067134	SMAD2, MAP2K1, TGFB1, MAP3K7	83	19	1623	4.11668	0.999996	1	1
GOTERM_BP_DIRECT	GO:0003032~detection of oxygen	2	0.433839	0.0672965	SLC11A2, SOD2	443	3	19256	28.9782	1	0.845153	0.839532
GOTERM_BP_DIRECT	GO:0061368~behavioral response to formalin induced pain	2	0.433839	0.0672965	NTRK1, SCN9A	443	3	19256	28.9782	1	0.845153	0.839532
GOTERM_BP_DIRECT	GO:0021553~olfactory nerve development	2	0.433839	0.0672965	NTRK1, SALL1	443	3	19256	28.9782	1	0.845153	0.839532
GOTERM_BP_DIRECT	GO:0003051~angiotensin-mediated drinking behavior	2	0.433839	0.0672965	ACE2, TACR1	443	3	19256	28.9782	1	0.845153	0.839532
GOTERM_BP_DIRECT	GO:0097477~lateral motor column neuron migration	2	0.433839	0.0672965	DAB1, RELN	443	3	19256	28.9782	1	0.845153	0.839532
GOTERM_BP_DIRECT	GO:0061789~dense core granule priming	2	0.433839	0.0672965	UNC13B, UNC13C	443	3	19256	28.9782	1	0.845153	0.839532
GOTERM_BP_DIRECT	GO:1990680~response to melanocyte-stimulating hormone	2	0.433839	0.0672965	POMC, SLC24A4	443	3	19256	28.9782	1	0.845153	0.839532
GOTERM_BP_DIRECT	GO:0033563~dorsal/ventral axon guidance	2	0.433839	0.0672965	DCC, SLIT1	443	3	19256	28.9782	1	0.845153	0.839532
GOTERM_BP_DIRECT	GO:0086098~angiotensin-activated signaling pathway involved in heart process	2	0.433839	0.0672965	SRC, CAV1	443	3	19256	28.9782	1	0.845153	0.839532
GOTERM_BP_DIRECT	GO:0051480~regulation of cytosolic calcium ion concentration	4	0.867679	0.0674549	YWHAE, TRPC5, CAV1, ATP2B3	443	41	19256	4.24071	1	0.845153	0.839532
GOTERM_BP_DIRECT	GO:2000781~positive regulation of double-strand break repair	4	0.867679	0.0674549	SMARCB1, MGMT, DPF3, ARID1B	443	41	19256	4.24071	1	0.845153	0.839532
GOTERM_MF_DIRECT	GO:0004386~helicase activity	5	1.0846	0.0677533	ZRANB3, BLM, DICER1, DDX60, SMARCA1	439	66	18811	3.24619	1	0.771346	0.755837
GOTERM_MF_DIRECT	GO:0016887~ATPase activity	14	3.03688	0.0681636	ATF7IP, BLM, MORC4, MCM9, DNAH14, ATP1A4, ATP2B3, NAV2, INO80, SPATA5, DDX60, DHX58, KIF13B, MCM6	439	351	18811	1.7091	1	0.771346	0.755837
GOTERM_MF_DIRECT	GO:0032139~dinucleotide insertion or deletion binding	2	0.433839	0.0682424	PCNA, MSH3	439	3	18811	28.5664	1	0.771346	0.755837
GOTERM_BP_DIRECT	GO:0019221~cytokine-mediated signaling pathway	8	1.73536	0.0686096	EDA, FLT3, IL23R, IL1RAPL2, CAV1, IL3RA, STAT4, IL7R	443	156	19256	2.22909	1	0.846443	0.840814
INTERPRO	IPR001556:Bombesin receptor	2	0.433839	0.0692748	GRPR, BRS3	453	3	19116	28.1325	1	1	0.998012
INTERPRO	IPR019082:Neurogenic mastermind-like, N-terminal	2	0.433839	0.0692748	MAML2, MAML3	453	3	19116	28.1325	1	1	0.998012
INTERPRO	IPR018237:Myelin proteolipid protein PLP, conserved site	2	0.433839	0.0692748	PLP1, GPM6B	453	3	19116	28.1325	1	1	0.998012
INTERPRO	IPR027080:Uncoordinated protein 13 (Unc-13)	2	0.433839	0.0692748	UNC13B, UNC13C	453	3	19116	28.1325	1	1	0.998012
INTERPRO	IPR005437:Gamma-aminobutyric-acid A receptor, gamma subunit	2	0.433839	0.0692748	GABRG3, GABRG1	453	3	19116	28.1325	1	1	0.998012
INTERPRO	IPR020838:DBINO domain	2	0.433839	0.0692748	INO80, SMARCA1	453	3	19116	28.1325	1	1	0.998012
INTERPRO	IPR001614:Myelin proteolipid protein PLP	2	0.433839	0.0692748	PLP1, GPM6B	453	3	19116	28.1325	1	1	0.998012
INTERPRO	IPR000552:Ribosomal protein L44e	2	0.433839	0.0692748	RPL36A-HNRNPH2, RPL36A	453	3	19116	28.1325	1	1	0.998012
GOTERM_CC_DIRECT	GO:0005635~nuclear envelope	9	1.95228	0.0694284	POLA1, RNF43, DCTN1, MTMR8, CYBB, NUP153, MAD1L1, MTOR, RGS7	457	194	20472	2.07819	1	0.557504	0.537866
GOTERM_BP_DIRECT	GO:0048169~regulation of long-term neuronal synaptic plasticity	3	0.650759	0.0695283	GRM5, NF1, SYP	443	19	19256	6.86325	1	0.846443	0.840814
GOTERM_BP_DIRECT	GO:0010243~response to organonitrogen compound	3	0.650759	0.0695283	NCOR2, FLT3, TNIK	443	19	19256	6.86325	1	0.846443	0.840814
GOTERM_BP_DIRECT	GO:2000060~positive regulation of protein ubiquitination involved in ubiquitin-dependent protein catabolic process	3	0.650759	0.0695283	SMURF1, AXIN1, CCDC22	443	19	19256	6.86325	1	0.846443	0.840814
GOTERM_BP_DIRECT	GO:1900006~positive regulation of dendrite development	3	0.650759	0.0695283	ABL1, ZDHHC15, EZH2	443	19	19256	6.86325	1	0.846443	0.840814
GOTERM_BP_DIRECT	GO:2000406~positive regulation of T cell migration	3	0.650759	0.0695283	ABL1, ABL2, RHOA	443	19	19256	6.86325	1	0.846443	0.840814
GOTERM_BP_DIRECT	GO:2000811~negative regulation of anoikis	3	0.650759	0.0695283	SRC, CAV1, ITGA5	443	19	19256	6.86325	1	0.846443	0.840814
OMIM_DISEASE	613065~Leukemia, acute lymphoblastic, somatic	2	0.433839	0.069661	FLT3, GNB1	207	2	5810	28.0676	1	1	1
KEGG_PATHWAY	hsa05211:Renal cell carcinoma	6	1.30152	0.0702637	MAP2K1, NRAS, TGFB1, HGF, MAPK1, PAK3	263	69	8156	2.69664	1	0.408816	0.387449
GOTERM_CC_DIRECT	GO:0030141~secretory granule	6	1.30152	0.0703825	POMC, PCSK1N, TGFB1, CFP, VAMP2, CHGB	457	99	20472	2.71494	1	0.557504	0.537866
GOTERM_CC_DIRECT	GO:0030669~clathrin-coated endocytic vesicle membrane	5	1.0846	0.0707968	SYT2, AVPR2, ADRB2, IL7R, VAMP2	457	70	20472	3.19975	1	0.557504	0.537866
GOTERM_CC_DIRECT	GO:0005923~bicellular tight junction	7	1.51844	0.0709154	TRAF4, DLG3, NHS, FRMD4A, ECT2, AMOT, PARD3B	457	130	20472	2.41212	1	0.557504	0.537866
GOTERM_BP_DIRECT	GO:0030163~protein catabolic process	5	1.0846	0.0709387	CHEK2, SIAH1, DENND3, NRG1, MTOR	443	68	19256	3.19612	1	0.856076	0.850382
KEGG_PATHWAY	hsa04210:Apoptosis	9	1.95228	0.0712223	NTRK1, MAP2K1, NRAS, BCL2L11, PARP4, AIFM1, IL3RA, MAPK1, BIRC2	263	136	8156	2.05223	1	0.408816	0.387449
GOTERM_MF_DIRECT	GO:0004890~GABA-A receptor activity	3	0.650759	0.0712816	GABRQ, GABRG3, GABRG1	439	19	18811	6.76574	1	0.793672	0.777714
GOTERM_BP_DIRECT	GO:0042594~response to starvation	4	0.867679	0.0714583	PFKFB1, CPS1, TBC1D5, PPARGC1A	443	42	19256	4.13974	1	0.856076	0.850382
GOTERM_BP_DIRECT	GO:0097421~liver regeneration	4	0.867679	0.0714583	TGFB1, PCNA, RGN, EZH2	443	42	19256	4.13974	1	0.856076	0.850382
GOTERM_BP_DIRECT	GO:1990090~cellular response to nerve growth factor stimulus	4	0.867679	0.0714583	NTRK1, ACAP2, CREB1, TAC1	443	42	19256	4.13974	1	0.856076	0.850382
UP_KW_BIOLOGICAL_PROCESS	KW-0498~Mitosis	13	2.81996	0.0718491	CDCA2, DCTN1, INO80, TTC28, SKA2, CCNA2, CENPE, HAUS7, CHEK2, RAD21, ANAPC5, FBXL7, MAD1L1	293	286	11187	1.73549	0.999096	0.550672	0.538956
UP_SEQ_FEATURE	DOMAIN:LIM zinc-binding	5	1.0846	0.0719133	PDLIM3, ABLIM2, LPXN, PDLIM5, LPP	460	70	20495	3.18245	1	1	0.999638
UP_SEQ_FEATURE	TRANSMEM:Helical; Name=S4 of repeat I	3	0.650759	0.0729376	SCN9A, CACNA1B, CACNA1A	460	20	20495	6.68315	1	1	0.999638
UP_SEQ_FEATURE	DOMAIN:GRAM	3	0.650759	0.0729376	TBC1D8B, MTMR2, MTM1	460	20	20495	6.68315	1	1	0.999638
UP_SEQ_FEATURE	DOMAIN:ANF_receptor	3	0.650759	0.0729376	GRM5, CASR, GRID2	460	20	20495	6.68315	1	1	0.999638
UP_SEQ_FEATURE	TRANSMEM:Helical; Name=S4 of repeat II	3	0.650759	0.0729376	SCN9A, CACNA1B, CACNA1A	460	20	20495	6.68315	1	1	0.999638
INTERPRO	IPR004182:GRAM	3	0.650759	0.0732172	TBC1D8B, MTMR2, MTM1	453	19	19116	6.66295	1	1	0.998012
INTERPRO	IPR015947:PUA-like domain	3	0.650759	0.0732172	MCTS1, DKC1, LONRF3	453	19	19116	6.66295	1	1	0.998012
KEGG_PATHWAY	hsa04080:Neuroactive ligand-receptor interaction	18	3.90456	0.0738043	GABRQ, P2RY10, GRID2, AVPR2, HTR2C, TACR1, ADRB2, GRPR, GABRG3, GABRG1, BRS3, POMC, P2RY8, C3, GRM5, FSHR, AGTR2, TAC1	263	362	8156	1.542	1	0.409963	0.388536
INTERPRO	IPR002219:Protein kinase C-like, phorbol ester/diacylglycerol binding	5	1.0846	0.0740003	UNC13B, UNC13C, PRKD1, DGKK, VAV1	453	67	19116	3.14915	1	1	0.998012
GOTERM_BP_DIRECT	GO:0043154~negative regulation of cysteine-type endopeptidase activity involved in apoptotic process	5	1.0846	0.0740068	IGBP1, RPS6KA3, SRC, HGF, BIRC2	443	69	19256	3.1498	1	0.882907	0.877035
GOTERM_BP_DIRECT	GO:0007204~positive regulation of cytosolic calcium ion concentration	8	1.73536	0.0742852	TRPC5, GNB1, ABL1, CACNA1A, ABL2, TACR1, TAC1, ESR1	443	159	19256	2.18703	1	0.882907	0.877035
GOTERM_CC_DIRECT	GO:0005876~spindle microtubule	4	0.867679	0.0743834	PARP4, CAPN6, KIF4A, SKA2	457	44	20472	4.07241	1	0.574065	0.553844
UP_SEQ_FEATURE	DOMAIN:Rho-GAP	5	1.0846	0.0749259	OPHN1, STARD8, ARHGAP36, ARHGAP6, ARHGAP4	460	71	20495	3.13763	1	1	0.999638
UP_KW_BIOLOGICAL_PROCESS	KW-0234~DNA repair	15	3.2538	0.0749273	ZRANB3, BLM, PCNA, MGMT, MCM9, HUWE1, APEX2, INO80, KIN, MSH3, ERCC4, CHEK2, RAD21, POGZ, ABL1	293	350	11187	1.63632	0.999339	0.550672	0.538956
GOTERM_CC_DIRECT	GO:0001726~ruffle	6	1.30152	0.0752688	ACAP2, ABL1, ITGA5, FGD1, MTM1, AMOT	457	101	20472	2.66118	1	0.574065	0.553844
GOTERM_BP_DIRECT	GO:1901216~positive regulation of neuron death	4	0.867679	0.0755659	ABL1, TAC1, ELK1, MTOR	443	43	19256	4.04347	1	0.894593	0.888643
KEGG_PATHWAY	hsa04015:Rap1 signaling pathway	12	2.60304	0.0757688	PDGFRB, FGF16, MAP2K1, NRAS, PLCB4, SRC, HGF, MAPK1, PRKD1, RAPGEF6, VAV1, RHOA	263	210	8156	1.77208	1	0.409963	0.388536
GOTERM_BP_DIRECT	GO:0007064~mitotic sister chromatid cohesion	3	0.650759	0.0761156	ESCO1, RAD21, POGZ	443	20	19256	6.52009	1	0.897567	0.891597
UP_KW_BIOLOGICAL_PROCESS	KW-0053~Apoptosis	21	4.55531	0.0761568	SH3KBP1, DCC, SIAH1, THOC1, AXIN1, BMX, FHIT, BCL2L11, AIFM1, TRAF4, PDCD10, CHEK2, RAD21, BTK, ABL1, MAPK1, PRKD1, FATE1, MAP3K7, BIRC2, SLC25A6	293	543	11187	1.47661	0.999416	0.550672	0.538956
BIOCARTA	h_bArrestin-srcPathway:Roles of 茂驴陆-arrestin-dependent Recruitment of Src Kinases in GPCR Signaling	4	0.867679	0.0761964	MAP2K1, SRC, GNB1, MAPK1	83	20	1623	3.91084	0.999999	1	1
UP_KW_PTM	KW-0007~Acetylation	108	23.4273	0.0770357	UBXN2B, FMR1, SLC16A2, MAP3K7, GTF2I, RARS2, MAP2K1, THOC1, FOXP3, DKC1, MAP7D2, BTK, MAML3, MAD1L1, PFKFB1, BLM, MAOB, RPN1, FOXO4, HTATSF1, LPP, SNX3, SNX4, PDCD10, ABL1, ABL2, LPXN, RDH13, ECT2, ATG7, PPARGC1A, SMAD2, PDHA1, CAV1, GLMN, SH2D1A, ASPSCR1, IRF2BP2, MSN, ASNS, NUP153, INO80, ACSF2, POLA1, DIAPH2, CPS1, DLG3, TLX1, GNB1, REL, NF1, TAB3, MPHOSPH10, UBA1, MAGED2, YWHAE, RERE, HBS1L, …	386	3462	14097	1.13929	0.828577	0.442955	0.423696
GOTERM_BP_DIRECT	GO:0031175~neuron projection development	7	1.51844	0.0770409	NTRK1, CNTNAP2, OPHN1, FSHR, PLP1, GPM6B, CDK16	443	129	19256	2.35869	1	0.902582	0.896578
GOTERM_BP_DIRECT	GO:0007416~synapse assembly	5	1.0846	0.0771412	MECP2, NLGN3, KIRREL3, NRCAM, NRG1	443	70	19256	3.1048	1	0.902582	0.896578
SMART	SM00801:dDENN	3	0.650759	0.0775521	DENND1B, DENND3, DENND5A	302	16	10337	6.41784	1	1	1
SMART	SM00568:GRAM	3	0.650759	0.0775521	TBC1D8B, MTMR2, MTM1	302	16	10337	6.41784	1	1	1
SMART	SM00799:DENN	3	0.650759	0.0775521	DENND1B, DENND3, DENND5A	302	16	10337	6.41784	1	1	1
GOTERM_MF_DIRECT	GO:0015459~potassium channel regulator activity	4	0.867679	0.0781255	YWHAE, DPP10, FLNA, ADRB2	439	43	18811	3.98601	1	0.857083	0.839849
KEGG_PATHWAY	hsa04912:GnRH signaling pathway	7	1.51844	0.0782144	MAP2K1, NRAS, PLCB4, SRC, MAPK1, PLD1, ELK1	263	93	8156	2.33419	1	0.409963	0.388536
GOTERM_BP_DIRECT	GO:0072659~protein localization to plasma membrane	8	1.73536	0.0782183	DPP10, SMURF1, SEC16A, PIP5K1A, FLNA, WDR72, TNIK, RAPGEF6	443	161	19256	2.15986	1	0.911637	0.905573
UP_SEQ_FEATURE	TRANSMEM:Helical; Name=S1 of repeat IV	3	0.650759	0.0794577	SCN9A, CACNA1B, CACNA1A	460	21	20495	6.36491	1	1	0.999638
UP_SEQ_FEATURE	TRANSMEM:Helical; Name=S5 of repeat III	3	0.650759	0.0794577	SCN9A, CACNA1B, CACNA1A	460	21	20495	6.36491	1	1	0.999638
UP_SEQ_FEATURE	TRANSMEM:Helical; Name=S6 of repeat III	3	0.650759	0.0794577	SCN9A, CACNA1B, CACNA1A	460	21	20495	6.36491	1	1	0.999638
UP_SEQ_FEATURE	TRANSMEM:Helical; Name=S6 of repeat IV	3	0.650759	0.0794577	SCN9A, CACNA1B, CACNA1A	460	21	20495	6.36491	1	1	0.999638
UP_SEQ_FEATURE	TRANSMEM:Helical; Name=S5 of repeat IV	3	0.650759	0.0794577	SCN9A, CACNA1B, CACNA1A	460	21	20495	6.36491	1	1	0.999638
UP_SEQ_FEATURE	TRANSMEM:Helical; Name=S2 of repeat IV	3	0.650759	0.0794577	SCN9A, CACNA1B, CACNA1A	460	21	20495	6.36491	1	1	0.999638
UP_SEQ_FEATURE	TRANSMEM:Helical; Name=S3 of repeat IV	3	0.650759	0.0794577	SCN9A, CACNA1B, CACNA1A	460	21	20495	6.36491	1	1	0.999638
UP_SEQ_FEATURE	TRANSMEM:Helical; Name=S3 of repeat III	3	0.650759	0.0794577	SCN9A, CACNA1B, CACNA1A	460	21	20495	6.36491	1	1	0.999638
UP_SEQ_FEATURE	TRANSMEM:Helical; Name=S2 of repeat III	3	0.650759	0.0794577	SCN9A, CACNA1B, CACNA1A	460	21	20495	6.36491	1	1	0.999638
UP_SEQ_FEATURE	TRANSMEM:Helical; Name=S1 of repeat III	3	0.650759	0.0794577	SCN9A, CACNA1B, CACNA1A	460	21	20495	6.36491	1	1	0.999638
KEGG_PATHWAY	hsa05207:Chemical carcinogenesis - receptor activation	12	2.60304	0.0794746	RPS6KA3, FGF16, MAP2K1, NRAS, CREB1, SRC, CACNA1B, CACNA1A, MAPK1, ADRB2, ESR1, MTOR	263	212	8156	1.75536	1	0.409963	0.388536
GOTERM_BP_DIRECT	GO:0061098~positive regulation of protein tyrosine kinase activity	4	0.867679	0.0797754	GRM5, RELN, DLG3, NRG1	443	44	19256	3.95157	1	0.922633	0.916496
GOTERM_BP_DIRECT	GO:0048863~stem cell differentiation	4	0.867679	0.0797754	ZIC3, FOXO4, ESR1, EZH2	443	44	19256	3.95157	1	0.922633	0.916496
GOTERM_CC_DIRECT	GO:0005902~microvillus	5	1.0846	0.0799001	TGFB1, CA2, KIF13B, EXOC4, MSN	457	73	20472	3.06825	1	0.600426	0.579275
GOTERM_MF_DIRECT	GO:0050839~cell adhesion molecule binding	5	1.0846	0.0803288	NLGN3, PTPRD, KIRREL3, NLGN4X, MSN	439	70	18811	3.06069	1	0.868483	0.85102
GOTERM_BP_DIRECT	GO:0018107~peptidyl-threonine phosphorylation	5	1.0846	0.0803411	ACVR1, MAP2K1, MAPK1, PRKD1, MTOR	443	71	19256	3.06108	1	0.925616	0.919459
KEGG_PATHWAY	hsa05223:Non-small cell lung cancer	6	1.30152	0.0811116	MAP2K1, NRAS, HGF, PLCG2, MAPK1, FHIT	263	72	8156	2.58428	1	0.409963	0.388536
KEGG_PATHWAY	hsa05218:Melanoma	6	1.30152	0.0811116	PDGFRB, FGF16, MAP2K1, NRAS, HGF, MAPK1	263	72	8156	2.58428	1	0.409963	0.388536
KEGG_PATHWAY	hsa04350:TGF-beta signaling pathway	7	1.51844	0.0814212	SMAD2, ACVR1, TGFB1, SMURF1, MAPK1, RHOA, BMPR1A	263	94	8156	2.30936	1	0.409963	0.388536
UP_SEQ_FEATURE	REPEAT:WD	9	1.95228	0.0815304	DMXL2, GNB1, WDFY1, WDR7, WDR72, LRWD1, RBBP7, BRWD1, DCAF4	460	200	20495	2.00495	1	1	0.999638
GOTERM_CC_DIRECT	GO:0043197~dendritic spine	8	1.73536	0.0824225	MTMR2, GRM5, GRID2, OPHN1, FMR1, RHOA, TANC2, ANKS1B	457	168	20472	2.13317	1	0.610405	0.588903
SMART	SM00326:SH3	11	2.38612	0.0825685	ARHGEF9, DLG3, SRC, SH3KBP1, BTK, PLCG2, ABL1, ABL2, VAV1, ARHGEF6, ARHGAP4	302	208	10337	1.81016	1	1	1
GOTERM_BP_DIRECT	GO:0038096~Fc-gamma receptor signaling pathway involved in phagocytosis	3	0.650759	0.082891	SRC, ABL1, VAV1	443	21	19256	6.20961	1	0.926208	0.920048
GOTERM_BP_DIRECT	GO:0016571~histone methylation	3	0.650759	0.082891	MECP2, PRDM2, EZH2	443	21	19256	6.20961	1	0.926208	0.920048
GOTERM_BP_DIRECT	GO:0061001~regulation of dendritic spine morphogenesis	3	0.650759	0.082891	PDLIM5, TANC2, ZDHHC15	443	21	19256	6.20961	1	0.926208	0.920048
GOTERM_BP_DIRECT	GO:0050775~positive regulation of dendrite morphogenesis	3	0.650759	0.082891	PTPRD, CDKL5, CUX1	443	21	19256	6.20961	1	0.926208	0.920048
GOTERM_BP_DIRECT	GO:0043627~response to estrogen	5	1.0846	0.083606	PDGFRB, CA2, CAV1, MAPK1, ESR1	443	72	19256	3.01856	1	0.926208	0.920048
INTERPRO	IPR000198:Rho GTPase-activating protein domain	5	1.0846	0.0839008	OPHN1, STARD8, ARHGAP36, ARHGAP6, ARHGAP4	453	70	19116	3.01419	1	1	0.998012
GOTERM_BP_DIRECT	GO:0007169~transmembrane receptor protein tyrosine kinase signaling pathway	7	1.51844	0.0839077	NTRK1, PDGFRB, FLT3, SRC, NRG1, ROS1, EPHB1	443	132	19256	2.30508	1	0.926208	0.920048
GOTERM_BP_DIRECT	GO:0031100~animal organ regeneration	4	0.867679	0.0840845	CCNA2, PFKFB1, FLT3, HGF	443	45	19256	3.86376	1	0.926208	0.920048
GOTERM_BP_DIRECT	GO:0042789~mRNA transcription from RNA polymerase II promoter	4	0.867679	0.0840845	CREB1, NCBP1, ZIC3, FLNA	443	45	19256	3.86376	1	0.926208	0.920048
SMART	SM00002:PLP	2	0.433839	0.0848451	PLP1, GPM6B	302	3	10337	22.819	1	1	1
SMART	SM01275:SM01275	2	0.433839	0.0848451	MAML2, MAML3	302	3	10337	22.819	1	1	1
KEGG_PATHWAY	hsa00562:Inositol phosphate metabolism	6	1.30152	0.0849152	MTMR2, PLCB4, PLCG2, MTMR8, PIP5K1A, MTM1	263	73	8156	2.54888	1	0.420184	0.398223
GOTERM_MF_DIRECT	GO:0008081~phosphoric diester hydrolase activity	3	0.650759	0.0849461	PLCG2, APEX2, PLCXD1	439	21	18811	6.12138	1	0.905283	0.88708
GOTERM_CC_DIRECT	GO:0005697~telomerase holoenzyme complex	3	0.650759	0.0853536	LSM11, GNL3L, DKC1	457	22	20472	6.10861	1	0.611571	0.590029
BIOCARTA	h_sppaPathway:Aspirin Blocks Signaling Pathway Involved in Platelet Activation	4	0.867679	0.0857694	MAP2K1, SRC, GNB1, MAPK1	83	21	1623	3.72461	1	1	1
UP_SEQ_FEATURE	DOMAIN:DEP	3	0.650759	0.086151	PREX2, PREX1, RGS7	460	22	20495	6.07559	1	1	0.999638
UP_SEQ_FEATURE	DOMAIN:cDENN	3	0.650759	0.086151	DENND1B, DENND3, DENND5A	460	22	20495	6.07559	1	1	0.999638
UP_SEQ_FEATURE	DOMAIN:dDENN	3	0.650759	0.086151	DENND1B, DENND3, DENND5A	460	22	20495	6.07559	1	1	0.999638
UP_SEQ_FEATURE	DOMAIN:uDENN	3	0.650759	0.086151	DENND1B, DENND3, DENND5A	460	22	20495	6.07559	1	1	0.999638
GOTERM_CC_DIRECT	GO:0097733~photoreceptor cell cilium	2	0.433839	0.0861705	ATP1A4, SDCCAG8	457	4	20472	22.3982	1	0.611571	0.590029
GOTERM_CC_DIRECT	GO:0098983~symmetric, GABA-ergic, inhibitory synapse	2	0.433839	0.0861705	NLGN3, NLGN4X	457	4	20472	22.3982	1	0.611571	0.590029
UP_SEQ_FEATURE	DNA_BIND:CTF/NF-I	2	0.433839	0.0866242	NFIA, NFIC	460	4	20495	22.2772	1	1	0.999638
UP_SEQ_FEATURE	DOMAIN:Collagen-like 11	2	0.433839	0.0866242	COL24A1, COL22A1	460	4	20495	22.2772	1	1	0.999638
UP_SEQ_FEATURE	DOMAIN:CTF/NF-I	2	0.433839	0.0866242	NFIA, NFIC	460	4	20495	22.2772	1	1	0.999638
UP_SEQ_FEATURE	SITE:Cleavage; by calpain	2	0.433839	0.0866242	IGBP1, FLNA	460	4	20495	22.2772	1	1	0.999638
GOTERM_MF_DIRECT	GO:0043539~protein serine/threonine kinase activator activity	4	0.867679	0.0868938	MAP2K1, TGFB1, CD40LG, BMPR1A	439	45	18811	3.80886	1	0.912997	0.894639
GOTERM_CC_DIRECT	GO:0016605~PML body	6	1.30152	0.0882649	BLM, ELF4, CHEK2, ZBTB16, PPARGC1A, MTOR	457	106	20472	2.53565	1	0.617855	0.596091
GOTERM_BP_DIRECT	GO:0001837~epithelial to mesenchymal transition	4	0.867679	0.0884911	EPB41L5, TGFB1, HGF, FLNA	443	46	19256	3.77976	1	0.926208	0.920048
GOTERM_BP_DIRECT	GO:0042060~wound healing	6	1.30152	0.0885642	PDGFRB, SMAD2, TGFB1, NF1, NRG1, MTOR	443	103	19256	2.53207	1	0.926208	0.920048
BIOCARTA	h_gpcrPathway:Signaling Pathway from G-Protein Families	5	1.0846	0.088649	RPS6KA3, MAP2K1, CREB1, GNB1, ELK1	83	34	1623	2.87562	1	1	1
GOTERM_BP_DIRECT	GO:0090170~regulation of Golgi inheritance	2	0.433839	0.088709	MAP2K1, MAPK1	443	4	19256	21.7336	1	0.926208	0.920048
GOTERM_BP_DIRECT	GO:0046878~positive regulation of saliva secretion	2	0.433839	0.088709	TACR1, TAC1	443	4	19256	21.7336	1	0.926208	0.920048
GOTERM_BP_DIRECT	GO:0051098~regulation of binding	2	0.433839	0.088709	SMAD2, TGFB1	443	4	19256	21.7336	1	0.926208	0.920048
GOTERM_BP_DIRECT	GO:0014044~Schwann cell development	2	0.433839	0.088709	MED12, NF1	443	4	19256	21.7336	1	0.926208	0.920048
GOTERM_BP_DIRECT	GO:0051972~regulation of telomerase activity	2	0.433839	0.088709	PARP4, PINX1	443	4	19256	21.7336	1	0.926208	0.920048
GOTERM_BP_DIRECT	GO:0006272~leading strand elongation	2	0.433839	0.088709	POLA1, PCNA	443	4	19256	21.7336	1	0.926208	0.920048
GOTERM_BP_DIRECT	GO:0032224~positive regulation of synaptic transmission, cholinergic	2	0.433839	0.088709	TACR1, TAC1	443	4	19256	21.7336	1	0.926208	0.920048
GOTERM_BP_DIRECT	GO:0038127~ERBB signaling pathway	2	0.433839	0.088709	MAPK1, NRG1	443	4	19256	21.7336	1	0.926208	0.920048
GOTERM_BP_DIRECT	GO:0019240~citrulline biosynthetic process	2	0.433839	0.088709	CPS1, OTC	443	4	19256	21.7336	1	0.926208	0.920048
GOTERM_BP_DIRECT	GO:1903421~regulation of synaptic vesicle recycling	2	0.433839	0.088709	FGF14, VAMP2	443	4	19256	21.7336	1	0.926208	0.920048
GOTERM_BP_DIRECT	GO:0071871~response to epinephrine	2	0.433839	0.088709	ABL1, PPARGC1A	443	4	19256	21.7336	1	0.926208	0.920048
GOTERM_BP_DIRECT	GO:0031401~positive regulation of protein modification process	2	0.433839	0.088709	ASPSCR1, ATG7	443	4	19256	21.7336	1	0.926208	0.920048
GOTERM_BP_DIRECT	GO:0035481~positive regulation of Notch signaling pathway involved in heart induction	2	0.433839	0.088709	ROBO2, ROBO1	443	4	19256	21.7336	1	0.926208	0.920048
GOTERM_BP_DIRECT	GO:0009582~detection of abiotic stimulus	2	0.433839	0.088709	TACR1, TAC1	443	4	19256	21.7336	1	0.926208	0.920048
GOTERM_BP_DIRECT	GO:0032205~negative regulation of telomere maintenance	2	0.433839	0.088709	ERCC4, TERF2	443	4	19256	21.7336	1	0.926208	0.920048
GOTERM_BP_DIRECT	GO:1903905~positive regulation of establishment of T cell polarity	2	0.433839	0.088709	ABL1, ABL2	443	4	19256	21.7336	1	0.926208	0.920048
GOTERM_BP_DIRECT	GO:1900245~positive regulation of MDA-5 signaling pathway	2	0.433839	0.088709	DHX58, DDX60	443	4	19256	21.7336	1	0.926208	0.920048
GOTERM_BP_DIRECT	GO:0045216~cell-cell junction organization	3	0.650759	0.0898424	TGFB1, NLGN4X, FLNA	443	22	19256	5.92735	1	0.928371	0.922197
GOTERM_BP_DIRECT	GO:0007492~endoderm development	3	0.650759	0.0898424	MED12, EPB41L5, TGFB1	443	22	19256	5.92735	1	0.928371	0.922197
GOTERM_BP_DIRECT	GO:0030879~mammary gland development	3	0.650759	0.0898424	BCL2L11, CAV1, NRG1	443	22	19256	5.92735	1	0.928371	0.922197
GOTERM_CC_DIRECT	GO:0000792~heterochromatin	4	0.867679	0.0911577	MECP2, SALL1, ORC2, UBA1	457	48	20472	3.73304	1	0.629481	0.607307
INTERPRO	IPR019548:CTF transcription factor/nuclear factor 1, N-terminal	2	0.433839	0.0912854	NFIA, NFIC	453	4	19116	21.0993	1	1	0.998012
INTERPRO	IPR021774:Protein of unknown function DUF3338	2	0.433839	0.0912854	CCDC120, FRMD4A	453	4	19116	21.0993	1	1	0.998012
INTERPRO	IPR000647:CTF transcription factor/nuclear factor 1	2	0.433839	0.0912854	NFIA, NFIC	453	4	19116	21.0993	1	1	0.998012
INTERPRO	IPR002478:Pseudouridine synthase/archaeosine transglycosylase	2	0.433839	0.0912854	MCTS1, DKC1	453	4	19116	21.0993	1	1	0.998012
INTERPRO	IPR019739:CTF transcription factor/nuclear factor 1, conserved site	2	0.433839	0.0912854	NFIA, NFIC	453	4	19116	21.0993	1	1	0.998012
INTERPRO	IPR020604:CTF transcription factor/nuclear factor 1, DNA-binding domain	2	0.433839	0.0912854	NFIA, NFIC	453	4	19116	21.0993	1	1	0.998012
UP_KW_DISEASE	KW-1270~Asperger syndrome	2	0.433839	0.0912925	NLGN3, NLGN4X	207	2	4408	21.2947	0.999571	1	1
GOTERM_MF_DIRECT	GO:0030276~clathrin binding	4	0.867679	0.0914273	TRPC5, SYT2, CLINT1, SYT17	439	46	18811	3.72606	1	0.947288	0.928241
KEGG_PATHWAY	hsa04070:Phosphatidylinositol signaling system	7	1.51844	0.091476	MTMR2, PLCB4, PLCG2, MTMR8, PIP5K1A, DGKK, MTM1	263	97	8156	2.23794	1	0.444976	0.42172
UP_KW_BIOLOGICAL_PROCESS	KW-0130~Cell adhesion	19	4.12148	0.0919085	ROBO2, NLGN3, CNTNAP2, NLGN4X, ITGB5, SRC, BMX, LPP, RELN, ALCAM, ADAM12, ADAM23, COL4A6, ABL1, ABL2, LPXN, NRCAM, ITGA5, EPHB1	293	489	11187	1.48351	0.999884	0.597185	0.584479
GOTERM_BP_DIRECT	GO:1904646~cellular response to beta-amyloid	4	0.867679	0.0929927	GRM5, BCL2L11, CACNA1A, ADRB2	443	47	19256	3.69934	1	0.951119	0.944793
GOTERM_BP_DIRECT	GO:0006275~regulation of DNA replication	4	0.867679	0.0929927	CCNA2, PCNA, ESCO1, INO80	443	47	19256	3.69934	1	0.951119	0.944793
GOTERM_BP_DIRECT	GO:0007595~lactation	4	0.867679	0.0929927	NCOR2, CREB1, CAV1, UPRT	443	47	19256	3.69934	1	0.951119	0.944793
UP_SEQ_FEATURE	TRANSMEM:Helical; Name=S6 of repeat II	3	0.650759	0.0930066	SCN9A, CACNA1B, CACNA1A	460	23	20495	5.81144	1	1	0.999638
UP_SEQ_FEATURE	TRANSMEM:Helical; Name=S1 of repeat II	3	0.650759	0.0930066	SCN9A, CACNA1B, CACNA1A	460	23	20495	5.81144	1	1	0.999638
UP_SEQ_FEATURE	TRANSMEM:Helical; Name=S5 of repeat I	3	0.650759	0.0930066	SCN9A, CACNA1B, CACNA1A	460	23	20495	5.81144	1	1	0.999638
UP_SEQ_FEATURE	TRANSMEM:Helical; Name=S1 of repeat I	3	0.650759	0.0930066	SCN9A, CACNA1B, CACNA1A	460	23	20495	5.81144	1	1	0.999638
UP_SEQ_FEATURE	TRANSMEM:Helical; Name=S2 of repeat II	3	0.650759	0.0930066	SCN9A, CACNA1B, CACNA1A	460	23	20495	5.81144	1	1	0.999638
UP_SEQ_FEATURE	TRANSMEM:Helical; Name=S3 of repeat I	3	0.650759	0.0930066	SCN9A, CACNA1B, CACNA1A	460	23	20495	5.81144	1	1	0.999638
UP_SEQ_FEATURE	TRANSMEM:Helical; Name=S6 of repeat I	3	0.650759	0.0930066	SCN9A, CACNA1B, CACNA1A	460	23	20495	5.81144	1	1	0.999638
UP_SEQ_FEATURE	TRANSMEM:Helical; Name=S3 of repeat II	3	0.650759	0.0930066	SCN9A, CACNA1B, CACNA1A	460	23	20495	5.81144	1	1	0.999638
UP_SEQ_FEATURE	TRANSMEM:Helical; Name=S5 of repeat II	3	0.650759	0.0930066	SCN9A, CACNA1B, CACNA1A	460	23	20495	5.81144	1	1	0.999638
UP_SEQ_FEATURE	TRANSMEM:Helical; Name=S2 of repeat I	3	0.650759	0.0930066	SCN9A, CACNA1B, CACNA1A	460	23	20495	5.81144	1	1	0.999638
UP_SEQ_FEATURE	REPEAT:WD 1	11	2.38612	0.0930877	DCAF12L2, DMXL2, GNB1, WDFY1, DENND3, WDR7, WDR72, LRWD1, RBBP7, BRWD1, DCAF4	460	276	20495	1.77572	1	1	0.999638
UP_SEQ_FEATURE	REPEAT:WD 2	11	2.38612	0.0930877	DCAF12L2, DMXL2, GNB1, WDFY1, DENND3, WDR7, WDR72, LRWD1, RBBP7, BRWD1, DCAF4	460	276	20495	1.77572	1	1	0.999638
GOTERM_BP_DIRECT	GO:0010508~positive regulation of autophagy	5	1.0846	0.0937824	TRIM5, PRKD1, ATG7, MID2, CDK16	443	75	19256	2.89782	1	0.955945	0.949587
GOTERM_MF_DIRECT	GO:0035064~methylated histone binding	5	1.0846	0.0939724	MORC4, FMR1, SPIN3, LRWD1, RRP8	439	74	18811	2.89525	1	0.947344	0.928295
GOTERM_MF_DIRECT	GO:0043621~protein self-association	5	1.0846	0.0939724	FLT3, AXIN1, ABL1, SYP, VAMP2	439	74	18811	2.89525	1	0.947344	0.928295
UP_KW_CELLULAR_COMPONENT	KW-0796~Tight junction	6	1.30152	0.094395	TRAF4, NHS, FRMD4A, ECT2, AMOT, PARD3B	420	101	17543	2.48133	0.971829	0.308929	0.248859
INTERPRO	IPR006028:Gamma-aminobutyric acid A receptor	3	0.650759	0.0944862	GABRQ, GABRG3, GABRG1	453	22	19116	5.75436	1	1	0.998012
UP_SEQ_FEATURE	DOMAIN:EGF-like	9	1.95228	0.0947579	FBN2, CNTNAP2, VCAN, RELN, ADAM12, ADAM23, SLIT1, NRG1, PAMR1	460	207	20495	1.93715	1	1	0.999638
KEGG_PATHWAY	hsa04925:Aldosterone synthesis and secretion	7	1.51844	0.094971	POMC, PLCB4, CREB1, CAMK4, ATP1A4, ATP2B3, PRKD1	263	98	8156	2.2151	1	0.454278	0.430535
SMART	SM00148:PLCXc	3	0.650759	0.0952346	PLCB4, PLCG2, PLCXD1	302	18	10337	5.70475	1	1	1
UP_KW_BIOLOGICAL_PROCESS	KW-0090~Biological rhythms	8	1.73536	0.0952954	KDM5C, CREB1, HUWE1, TOP1, ATG7, PPARGC1A, MTOR, EZH2	293	149	11187	2.04998	0.999918	0.597185	0.584479
GOTERM_CC_DIRECT	GO:0031594~neuromuscular junction	5	1.0846	0.0962857	UNC13B, HDAC4, UNC13C, NRG1, SYP	457	78	20472	2.87157	1	0.651288	0.628346
UP_SEQ_FEATURE	ZN_FING:C2H2-type	4	0.867679	0.0967613	KIN, ZNF804B, DPF3, FOXP3	460	49	20495	3.63709	1	1	0.999638
GOTERM_BP_DIRECT	GO:0030099~myeloid cell differentiation	3	0.650759	0.0969582	ZBTB16, PIR, TET2	443	23	19256	5.66964	1	0.971668	0.965205
GOTERM_BP_DIRECT	GO:0006801~superoxide metabolic process	3	0.650759	0.0969582	PREX1, CYBB, SOD2	443	23	19256	5.66964	1	0.971668	0.965205
GOTERM_BP_DIRECT	GO:0046597~negative regulation of viral entry into host cell	3	0.650759	0.0969582	SNX3, TRIM5, MID2	443	23	19256	5.66964	1	0.971668	0.965205
GOTERM_BP_DIRECT	GO:0051932~synaptic transmission, GABAergic	3	0.650759	0.0969582	GABRG3, EZH2, GABRG1	443	23	19256	5.66964	1	0.971668	0.965205
GOTERM_CC_DIRECT	GO:0005912~adherens junction	8	1.73536	0.0970787	EPB41L5, PDLIM3, DLG3, MSN, FRMD4A, PDLIM5, SHROOM4, PARD3B	457	175	20472	2.04784	1	0.651288	0.628346
GOTERM_BP_DIRECT	GO:0009749~response to glucose	5	1.0846	0.0972992	SMAD2, TGFB1, ATG7, RHOA, VAMP2	443	76	19256	2.85969	1	0.971668	0.965205
GOTERM_BP_DIRECT	GO:0021987~cerebral cortex development	5	1.0846	0.0972992	YWHAE, CNTNAP2, NF1, FLNA, GART	443	76	19256	2.85969	1	0.971668	0.965205
GOTERM_MF_DIRECT	GO:0003725~double-stranded RNA binding	5	1.0846	0.0975443	MBNL1, DHX58, MSN, DICER1, DDX60	439	75	18811	2.85664	1	0.962258	0.94291
GOTERM_BP_DIRECT	GO:0042130~negative regulation of T cell proliferation	4	0.867679	0.0975869	TGFB1, GLMN, FOXP3, MAD1L1	443	48	19256	3.62227	1	0.971668	0.965205
UP_KW_DISEASE	KW-0887~Epilepsy	18	3.90456	0.0977623	SLC35A2, CNTNAP2, CASR, CDKL5, CACNA1B, CACNA1A, SPATA5, SYN1, MTOR, PHF21A, ZEB2, ARHGEF9, RELN, SLC9A6, DMXL2, SCN9A, DCX, DENND5A	207	260	4408	1.47425	0.99976	1	1
GOTERM_CC_DIRECT	GO:0005856~cytoskeleton	18	3.90456	0.0990651	EDA, AUTS2, SH3KBP1, MSN, FRMD4A, RHOA, FGD1, SYN1, OSBPL10, AKAP12, EPB41L5, TRAF4, KIF4A, KIF13B, DCX, MAPK1, TNIK, SNTB1	457	541	20472	1.49046	1	0.651288	0.628346
GOTERM_MF_DIRECT	GO:0003779~actin binding	13	2.81996	0.0992582	TRPC5, SYNPO2, MSN, INO80, SYN1, DIAPH2, PDLIM3, ABLIM2, OPHN1, CAPZA2, MYOZ3, PDLIM5, SNTB1	439	339	18811	1.6432	1	0.962258	0.94291
GOTERM_MF_DIRECT	GO:0045182~translation regulator activity	3	0.650759	0.0993215	RPL10, FMR1, MTOR	439	23	18811	5.58909	1	0.962258	0.94291

## Sheet: id-01
Category	Term	Count	%	PValue	Genes	List Total	Pop Hits	Pop Total	Fold Enrichment	Bonferroni	Benjamini	FDR
GOTERM_BP_DIRECT	GO:0007268~chemical synaptic transmission	2	66.6667	0.0261056	DLG2, HTR2C	3	253	19256	50.7404	0.582273	0.861484	0.861484
UP_KW_CELLULAR_COMPONENT	KW-1003~Cell membrane	3	100	0.0478535	DLG2, HTR2C, ATP10A	3	3838	17543	4.57087	0.254886	0.287121	0.287121
GOTERM_CC_DIRECT	GO:0005886~plasma membrane	3	100	0.0612273	DLG2, HTR2C, ATP10A	3	5066	20472	4.04106	0.73468	1	1
The id number corresponds to the id of the result in Supplementary file s3

## Sheet: 02
Category	Term	Count	%	PValue	Genes	List Total	Pop Hits	Pop Total	Fold Enrichment	Bonferroni	Benjamini	FDR
SMART	SM00326:SH3	2	66.6667	0.0201219	ABI1, VAV2	2	208	10337	49.6971	0.114818	0.120731	0.120731
INTERPRO	IPR001452:Src homology-3 domain	2	66.6667	0.0238161	ABI1, VAV2	3	229	19116	55.6507	0.251176	0.285793	0.285793
UP_KW_DOMAIN	KW-0728~SH3 domain	2	66.6667	0.0299305	ABI1, VAV2	3	225	14922	44.2133	0.215807	0.239444	0.239444

## Sheet: 03
Category	Term	Count	%	PValue	Genes	List Total	Pop Hits	Pop Total	Fold Enrichment	Bonferroni	Benjamini	FDR
KEGG_PATHWAY	hsa04024:cAMP signaling pathway	4	50	0.00063377	RYR2, EDN1, ADCY9, HTR1E	8	221	8156	18.4525	0.0524613	0.0538704	0.0538704
GOTERM_BP_DIRECT	GO:0070101~positive regulation of chemokine-mediated signaling pathway	2	25	0.000726933	EDN1, HIF1A	8	2	19256	2407	0.201247	0.224622	0.223895
GOTERM_BP_DIRECT	GO:0001666~response to hypoxia	3	37.5	0.00180844	RYR2, TEK, HIF1A	8	182	19256	39.6758	0.428399	0.279404	0.2785
KEGG_PATHWAY	hsa04916:Melanogenesis	3	37.5	0.00306214	EDN1, ADCY9, MITF	8	101	8156	30.2822	0.229473	0.100792	0.100792
KEGG_PATHWAY	hsa04066:HIF-1 signaling pathway	3	37.5	0.00355735	EDN1, TEK, HIF1A	8	109	8156	28.0596	0.261338	0.100792	0.100792
GOTERM_BP_DIRECT	GO:2000273~positive regulation of receptor activity	2	25	0.00435481	EDN1, HIF1A	8	12	19256	401.167	0.74039	0.392355	0.391085
GOTERM_BP_DIRECT	GO:0030195~negative regulation of blood coagulation	2	25	0.00507903	THBD, EDN1	8	14	19256	343.857	0.792665	0.392355	0.391085
GOTERM_BP_DIRECT	GO:0035994~response to muscle stretch	2	25	0.00724897	RYR2, EDN1	8	20	19256	240.7	0.894399	0.447429	0.445981
KEGG_PATHWAY	hsa05200:Pathways in cancer	4	50	0.00788081	EDN1, ADCY9, MITF, HIF1A	8	531	8156	7.67985	0.489581	0.167467	0.167467
GOTERM_BP_DIRECT	GO:0010460~positive regulation of heart rate	2	25	0.00869335	RYR2, EDN1	8	24	19256	200.583	0.932659	0.447429	0.445981
GOTERM_BP_DIRECT	GO:0014850~response to muscle activity	2	25	0.0101359	RYR2, HIF1A	8	28	19256	171.929	0.957061	0.447429	0.445981
GOTERM_CC_DIRECT	GO:0005887~integral component of plasma membrane	4	50	0.011144	THBD, ADCY9, HTR1E, TEK	8	1508	20472	6.7878	0.42898	0.551184	0.551184
GOTERM_BP_DIRECT	GO:0051591~response to cAMP	2	25	0.0173218	THBD, TEK	8	48	19256	100.292	0.99548	0.669056	0.666891
GOTERM_MF_DIRECT	GO:0070888~E-box binding	2	25	0.018095	MITF, HIF1A	8	49	18811	95.9745	0.633714	0.995225	0.995225
GOTERM_BP_DIRECT	GO:0007193~adenylate cyclase-inhibiting G-protein coupled receptor signaling pathway	2	25	0.0198263	EDN1, HTR1E	8	55	19256	87.5273	0.997946	0.678832	0.676635
GOTERM_BP_DIRECT	GO:0051216~cartilage development	2	25	0.0219687	EDN1, HIF1A	8	61	19256	78.918	0.998955	0.678832	0.676635
GOTERM_CC_DIRECT	GO:0032991~macromolecular complex	3	37.5	0.0220474	RYR2, MITF, HIF1A	8	703	20472	10.9203	0.671987	0.551184	0.551184
UP_SEQ_FEATURE	DOMAIN:BHLH	2	25	0.0233334	MITF, HIF1A	8	69	20495	74.2572	0.955689	0.89338	0.89338
GOTERM_BP_DIRECT	GO:0010595~positive regulation of endothelial cell migration	2	25	0.024463	EDN1, TEK	8	68	19256	70.7941	0.999525	0.687188	0.684964
UP_SEQ_FEATURE	TOPO_DOM:Cytoplasmic	5	62.5	0.0257458	THBD, RYR2, ADCY9, HTR1E, TEK	8	3805	20495	3.36646	0.96803	0.89338	0.89338
GOTERM_BP_DIRECT	GO:0001938~positive regulation of endothelial cell proliferation	2	25	0.027662	TEK, HIF1A	8	77	19256	62.5195	0.999828	0.712296	0.709991
UP_SEQ_FEATURE	DOMAIN:EGF-like 2	2	25	0.0303416	THBD, TEK	8	90	20495	56.9306	0.982873	0.89338	0.89338
BIOCARTA	h_hifPathway:Hypoxia-Inducible Factor in the Cardiovascular System	2	25	0.0311143	EDN1, HIF1A	4	17	1623	47.7353	0.22343	0.248914	0.248914
GOTERM_BP_DIRECT	GO:0071347~cellular response to interleukin-1	2	25	0.0322668	EDN1, HIF1A	8	90	19256	53.4889	0.99996	0.727775	0.72542
GOTERM_BP_DIRECT	GO:0019722~calcium-mediated signaling	2	25	0.0329736	RYR2, EDN1	8	92	19256	52.3261	0.999968	0.727775	0.72542
UP_SEQ_FEATURE	CROSSLNK:Glycyl lysine isopeptide (Lys-Gly) (interchain with G-Cter in SUMO)	2	25	0.0343269	MITF, HIF1A	8	102	20495	50.2328	0.990056	0.89338	0.89338
UP_SEQ_FEATURE	DOMAIN:bHLH	2	25	0.0382981	MITF, HIF1A	8	114	20495	44.9452	0.994228	0.89338	0.89338
GOTERM_BP_DIRECT	GO:0006874~cellular calcium ion homeostasis	2	25	0.0393148	RYR2, EDN1	8	110	19256	43.7636	0.999996	0.809884	0.807263
UP_SEQ_FEATURE	DOMAIN:EGF-like 1	2	25	0.0406082	THBD, TEK	8	121	20495	42.345	0.995798	0.89338	0.89338
INTERPRO	IPR011598:Myc-type, basic helix-loop-helix (bHLH) domain	2	25	0.0413653	MITF, HIF1A	8	115	19116	41.5565	0.888836	1	1
GOTERM_BP_DIRECT	GO:0071456~cellular response to hypoxia	2	25	0.0498041	EDN1, HIF1A	8	140	19256	34.3857	1	0.961842	0.958729
GOTERM_BP_DIRECT	GO:0032496~response to lipopolysaccharide	2	25	0.0553582	THBD, EDN1	8	156	19256	30.859	1	0.997809	0.99458
GOTERM_BP_DIRECT	GO:0045766~positive regulation of angiogenesis	2	25	0.0581248	TEK, HIF1A	8	164	19256	29.3537	1	0.997809	0.99458
KEGG_PATHWAY	hsa04137:Mitophagy - animal	2	25	0.0602039	MITF, HIF1A	8	72	8156	28.3194	0.994897	0.624801	0.624801
GOTERM_MF_DIRECT	GO:0046983~protein dimerization activity	2	25	0.0626377	MITF, HIF1A	8	173	18811	27.1835	0.971496	1	1
UP_SEQ_FEATURE	TOPO_DOM:Extracellular	4	50	0.0652614	THBD, ADCY9, HTR1E, TEK	8	2929	20495	3.49863	0.999865	1	1
GOTERM_BP_DIRECT	GO:0045944~positive regulation of transcription from RNA polymerase II promoter	3	37.5	0.066188	EDN1, MITF, HIF1A	8	1201	19256	6.01249	1	1	1
GOTERM_CC_DIRECT	GO:0005886~plasma membrane	5	62.5	0.0682029	THBD, RYR2, ADCY9, HTR1E, TEK	8	5066	20472	2.52566	0.970754	1	1
KEGG_PATHWAY	hsa04911:Insulin secretion	2	25	0.0715419	RYR2, ADCY9	8	86	8156	23.7093	0.998181	0.624801	0.624801
GOTERM_BP_DIRECT	GO:0007165~signal transduction	3	37.5	0.0728121	ADCY9, TEK, HIF1A	8	1267	19256	5.69929	1	1	1
SMART	SM00353:HLH	2	25	0.0740778	MITF, HIF1A	8	113	10337	22.8695	0.659558	0.856953	0.856953
KEGG_PATHWAY	hsa05410:Hypertrophic cardiomyopathy	2	25	0.0747597	RYR2, EDN1	8	90	8156	22.6556	0.998646	0.624801	0.624801
GOTERM_BP_DIRECT	GO:0001701~in utero embryonic development	2	25	0.0749191	EDN1, ADCY9	8	213	19256	22.6009	1	1	1
GOTERM_BP_DIRECT	GO:0007507~heart development	2	25	0.0766182	EDN1, TEK	8	218	19256	22.0826	1	1	1
UP_KW_MOLECULAR_FUNCTION	KW-0675~Receptor	4	50	0.0795063	THBD, RYR2, HTR1E, TEK	8	1802	11655	3.23391	0.755458	1	1
KEGG_PATHWAY	hsa05414:Dilated cardiomyopathy	2	25	0.0795686	RYR2, ADCY9	8	96	8156	21.2396	0.99913	0.624801	0.624801
KEGG_PATHWAY	hsa04713:Circadian entrainment	2	25	0.0803679	RYR2, ADCY9	8	97	8156	21.0206	0.999192	0.624801	0.624801
GOTERM_BP_DIRECT	GO:0007267~cell-cell signaling	2	25	0.0806854	EDN1, TEK	8	230	19256	20.9304	1	1	1
KEGG_PATHWAY	hsa04933:AGE-RAGE signaling pathway in diabetic complications	2	25	0.0827625	THBD, EDN1	8	100	8156	20.39	0.999353	0.624801	0.624801
GOTERM_MF_DIRECT	GO:0038023~signaling receptor activity	2	25	0.0828703	THBD, TEK	8	231	18811	20.3582	0.991416	1	1
KEGG_PATHWAY	hsa04972:Pancreatic secretion	2	25	0.0843559	RYR2, ADCY9	8	102	8156	19.9902	0.999442	0.624801	0.624801
INTERPRO	IPR000742:Epidermal growth factor-like domain	2	25	0.0860127	THBD, TEK	8	244	19116	19.5861	0.990691	1	1
GOTERM_BP_DIRECT	GO:0001525~angiogenesis	2	25	0.0881019	TEK, HIF1A	8	252	19256	19.1032	1	1	1
UP_KW_PTM	KW-0379~Hydroxylation	2	25	0.0952029	THBD, HIF1A	8	200	14097	17.6212	0.593593	0.884289	0.884289

## Sheet: 04
NONE

## Sheet: 05
NONE

## Sheet: 06
Category	Term	Count	%	PValue	Genes	List Total	Pop Hits	Pop Total	Fold Enrichment	Bonferroni	Benjamini	FDR
UP_SEQ_FEATURE	COMPBIAS:Polar residues	167	49.5549	5.04128e-10	OTUD5, PHLDB1, MYT1L, CTNND2, WIPF3, IRS4, ARAF, ARHGAP39, RORA, COMT, DCAF4, FGF3, CCAR1, CDC20, SALL1, MAGEA1, SSX7, FAM3A, SSX5, SOX4, MAGEA4, PDGFRB, KCNH2, RBFOX1, DSCAM, CD93, IGFBP5, STARD8, CIRBP, THOC2, MED4, PRKAB1, FOXP3, CDC25A, CDC25B, HCFC1, PPP1R3F, CACNB4, OBSCN, PSPC1, PARD3, MAGEB2, WDFY3, MAGEB1, ERG, BCORL1, MAGEB6, ASTN1, KHDRBS3, ARX, STK39, ARHGAP17, CD99L2, CACNA1F, CFP, P…	336	6837	20495	1.48991	1.08236e-06	1.08236e-06	1.07883e-06
UP_KW_PTM	KW-0597~Phosphoprotein	209	62.0178	1.14074e-08	MYT1L, WIPF3, ARAF, CCAR1, CDC20, MAGEA1, LUC7L, MBNL1, STARD8, CIRBP, MED4, PRKAB1, HCFC1, PPP1R3F, DEPDC1B, PARD3, MAGEB2, TXNIP, BCORL1, EZR, ASTN1, SET, MAOA, AKAP17A, GATA1, WDR70, MAGEC1, ATG7, RBM10, SRPK3, CREBBP, IQSEC2, BCL11B, IQSEC1, ABCA4, L1CAM, SLC6A8, LAS1L, SDC1, CD22, CDK16, CCDC120, CETN2, SUV39H1, NCAPG2, PHF6, PHF8, GLI2, PQBP1, ARHGAP4, MECP2, MED12, NHSL2, KCNT2, IKBKG, EMD…	278	8321	14097	1.27366	2.73776e-07	2.85184e-07	2.85184e-07
GOTERM_MF_DIRECT	GO:0005515~protein binding	257	76.2611	2.46757e-08	CYFIP2, ARAF, ARR3, DCAF4, CCAR1, CDC20, DHX58, MAGEA1, LONP2, LUC7L, VSIG4, SOX4, MAGEA4, MBNL1, RBFOX1, CIRBP, MED4, PRKAB1, HCFC1, AFG3L2, PARD3, RRAGD, MAGEB2, TXNIP, MAGEB6, EZR, SET, MAOA, ARX, CD99L2, AKAP17A, CFP, GATA1, APOO, MAGEC1, ATG7, RBM10, MYH7B, SRPK3, CREBBP, MAGEE1, BCL11B, IQSEC1, NR0B1, L1CAM, TG, LAS1L, SDC1, CD200, CD22, CDK16, BEX5, CLIC5, NRP2, CCDC120, CETN2, ZNF490, SUV…	319	12539	18811	1.20862	1.4904e-05	1.49041e-05	1.45834e-05
UP_SEQ_FEATURE	REGION:Disordered	265	78.635	1.7925e-07	MYT1L, WIPF3, ARAF, DCAF4, CCAR1, CDC20, MAGEA1, LONP2, LUC7L, SOX4, MAGEA4, RBFOX1, STARD8, GTPBP6, CIRBP, MED4, PRKAB1, HCFC1, AFG3L2, PPP1R3F, PARD3, RRAGD, MAGEB2, MAGEB1, BCORL1, MAGEB6, EZR, ASTN1, SET, ARX, CD99L2, AKAP17A, CFP, GATA1, WDR70, MAGEC1, RBM10, MYH7B, SRPK3, CREBBP, IQSEC2, MAGEE1, BCL11B, IQSEC1, ABCA4, PBX3, L1CAM, TG, SLC6A8, LAS1L, SDC1, CD22, CDK16, BEX5, NRP2, CCDC120, C…	336	13542	20495	1.19364	0.000384777	0.000192425	0.000191798
GOTERM_CC_DIRECT	GO:0005634~nucleus	136	40.3561	5.88801e-07	CYFIP2, OTUD5, MYT1L, CTNND2, ARHGAP39, RORA, IGF1R, CCAR1, STK11, SALL1, ZNF81, MAGEA1, LONP2, SSX7, SSX5, SOX4, MAGEA4, PDGFRB, MBNL1, RBFOX1, G6PD, APLP2, CIRBP, MED4, TC2N, PRKAB1, FOXP3, CDC25A, CDC25B, HCFC1, PSPC1, RRAGD, MAGEB2, TXNIP, MAGEB1, ERG, BCORL1, MAGEB6, ZNF157, SET, KHDRBS3, ARX, AKAP17A, GATA1, SBNO2, WDR70, IRAK1, ABL1, MAGEC1, MAP2K7, RBM10, SRPK3, CREBBP, TGFB1, MAGEE1, BCL…	325	5930	20472	1.44464	0.000261393	0.000261427	0.000250829
GOTERM_MF_DIRECT	GO:0019899~enzyme binding	22	6.52819	3.3405e-06	PDGFRB, TGFB1, PARP4, PARP1, PRMT1, SRC, USP22, RPA2, MSN, PTGS2, PHF6, ESR1, EGFR, CDC20, RXRA, WDR70, U2AF2, LONP2, MAPT, MAP2K7, ABCD1, CTNNBL1	319	390	18811	3.32644	0.00201563	0.00100883	0.000987118
KEGG_PATHWAY	hsa04151:PI3K-Akt signaling pathway	24	7.12166	4.63379e-06	PDGFRB, SYK, ITGA4, FLT3, PPP2R3B, PPP2R5D, PPP2R5C, IL2RG, THBS2, EGFR, FGF3, MTOR, IGF1R, GNGT1, STK11, RXRA, PPP2R2B, ERBB4, IL3RA, ITGA8, IKBKG, ITGA5, IL7R, CREB5	186	354	8156	2.97284	0.00119944	0.00120015	0.00112138
GOTERM_BP_DIRECT	GO:0045893~positive regulation of transcription, DNA-templated	30	8.90208	5.32815e-06	SRC, LRP5, RORA, GATA1, EGFR, CCAR1, PHF8, PQBP1, GLI2, MED12, SALL1, RXRA, ERBB4, PIM2, RBBP7, MAP2K7, SOX4, SMARCE1, KCNH2, CREBBP, TGFB1, ZBTB16, USP22, PTCH1, MED4, ESR1, FOXP3, HCFC1, TAF6, CREB5	311	716	19256	2.59426	0.0127167	0.00625717	0.00621028
GOTERM_BP_DIRECT	GO:0007165~signal transduction	43	12.7596	6.71868e-06	SRC, CTNND2, RASGRF1, STK39, IRS4, NRXN3, ARHGAP17, ARHGAP39, PRKX, AKAP17A, ARR3, IL2RG, FGD1, FGF3, EGFR, ARHGAP4, IGF1R, GNGT1, STK11, ERBB4, NCK2, GABRE, STX2, MAP2K7, MAP2K6, MPP1, IGBP1, PDGFRB, CREBBP, IGFBP5, TNK2, STARD8, PPP2R5D, PPP2R5C, ESR1, PRKAB1, VAV2, TG, NF1, ERG, IL7R, IL9R, BEX5	311	1267	19256	2.10135	0.0160088	0.00625717	0.00621028
GOTERM_BP_DIRECT	GO:0046777~protein autophosphorylation	14	4.1543	7.81495e-06	PDGFRB, SYK, FLT3, SRC, STK39, PRKX, EGFR, MTOR, IGF1R, STK11, IRAK1, ERBB4, ABL1, PIM2	311	181	19256	4.78911	0.0185965	0.00625717	0.00621028
UP_KW_DISEASE	KW-0991~Mental retardation	37	10.9792	9.76629e-06	OTUD5, SET, MYT1L, MAOA, ARX, RORA, AFF3, PHF6, LAGE3, PHF8, PQBP1, MECP2, MED12, SOX4, SMARCE1, IGBP1, BCAP31, CREBBP, BCL11B, IQSEC2, IQSEC1, ZBTB16, ATP6AP2, PPP2R5D, SYP, THOC2, L1CAM, MTOR, HCFC1, SLC6A8, CLCN4, DLG3, LAS1L, TAF6, BCORL1, RAB3GAP1, EXOC2	131	592	4408	2.10305	0.000546765	0.000546912	0.000546912
KEGG_PATHWAY	hsa04010:MAPK signaling pathway	21	6.23145	1.03267e-05	PDGFRB, TGFB1, FLT3, RASGRF1, ARAF, CACNA1F, DUSP9, EGFR, FGF3, CDC25B, RELB, IGF1R, CACNB4, IRAK1, ERBB4, NF1, FLNA, IKBKG, MAPT, MAP2K7, MAP2K6	186	294	8156	3.1321	0.00267106	0.00133731	0.00124953
GOTERM_CC_DIRECT	GO:0005654~nucleoplasm	95	28.1899	1.25049e-05	CELF1, CETN2, SUV39H1, NCAPG2, RORA, AFF3, PHF6, DCAF4, ARHGAP4, GLI2, CCAR1, PHF8, CABIN1, PQBP1, CDC20, MECP2, MED12, PPP6C, STK11, SALL1, IKBKG, EMD, SOX4, CTNNBL1, GRIPAP1, SH3GLB2, MBNL1, PARP4, RFC4, PARP1, PRMT1, TOP3A, CIRBP, DDX53, PPP2R5D, PPP2R5C, THOC2, MED4, PRKAB1, FOXP3, CDC25A, SENP1, CDC25B, HCFC1, TFDP1, TRAF4, PSPC1, NUP50, RRAGD, WDFY3, BCORL1, SET, KHDRBS3, SRC, SYNPO2, USP11…	325	3939	20472	1.5192	0.00553682	0.00277608	0.00266354
UP_SEQ_FEATURE	CROSSLNK:Glycyl lysine isopeptide (Lys-Gly) (interchain with G-Cter in ubiquitin)	16	4.74777	1.55907e-05	UBL4A, SET, PRMT1, PTCH1, RPA2, FOXP3, EGFR, CCAR1, HCFC1, IGF1R, CDC20, IRAK1, TXNIP, FLNA, IKBKG, MAPT	336	248	20495	3.93529	0.0329194	0.00921888	0.00918882
UP_SEQ_FEATURE	COMPBIAS:Basic and acidic residues	127	37.6855	1.71754e-05	PHLDB1, MYT1L, CTNND2, PAGE1, IRS4, ARAF, ARHGAP39, RORA, DCAF4, CCAR1, STK11, SALL1, LUC7L, KCNH2, RBFOX1, IGFBP5, APLP2, THOC2, MED4, PRKAB1, PDGFRL, CDC25A, CDC25B, AFG3L2, PPP1R3F, CACNB4, OBSCN, ARMCX2, PARD3, ARMCX6, WDFY3, EZR, BCORL1, MAGEB6, SET, STK39, CD99L2, AKAP17A, CACNA1F, PDZD4, WDR70, ABL1, USP51, MAP2K7, RBM10, MAP2K6, MYH7B, CREBBP, IQSEC2, BCL11B, PHF10, IQSEC1, PTCH1, OTUD6A,…	336	5568	20495	1.39128	0.0362042	0.00921888	0.00918882
GOTERM_MF_DIRECT	GO:0019901~protein kinase binding	24	7.12166	2.09516e-05	PDGFRB, SYK, PARP1, PARN, STK39, WAS, MSN, WDR45, ESR1, PRKAB1, CDC25A, EGFR, SYN1, MTOR, CDC25B, RELB, CACNB4, IRAK1, TRAF4, MAPT, MAP2K7, EXOC2, MAP2K6, CDK5R1	319	510	18811	2.775	0.0125752	0.00333373	0.00326198
GOTERM_MF_DIRECT	GO:0004713~protein tyrosine kinase activity	11	3.26409	2.20777e-05	PDGFRB, SYK, ERBB4, FLT3, SRC, TNK2, ABL1, MAP2K7, EGFR, IGF1R, MAP2K6	319	113	18811	5.74031	0.0132466	0.00333373	0.00326198
GOTERM_MF_DIRECT	GO:0004714~transmembrane receptor protein tyrosine kinase activity	11	3.26409	2.77414e-05	PDGFRB, SYK, ERBB4, FLT3, SRC, TNK2, ABL1, MAP2K7, EGFR, IGF1R, MAP2K6	319	116	18811	5.59185	0.0166165	0.00335117	0.00327904
GOTERM_BP_DIRECT	GO:0050808~synapse organization	8	2.37389	3.47427e-05	NLGN3, DRP2, CTNND2, FLNA, SEMA3E, MAPT, L1CAM, SYN1	311	57	19256	8.69002	0.0800661	0.020863	0.0207067
UP_SEQ_FEATURE	MOTIF:Box 1 motif	6	1.78042	3.7279e-05	IL3RA, IL7R, IL2RG, CSF2RA, IL9R, CRLF2	336	24	20495	15.2493	0.0769202	0.0156749	0.0156238
INTERPRO	IPR008266:Tyrosine-protein kinase, active site	10	2.96736	3.9482e-05	PDGFRB, OBSCN, SYK, ERBB4, FLT3, SRC, TNK2, ABL1, EGFR, IGF1R	328	96	19116	6.07088	0.0276435	0.0114807	0.0112705
UP_KW_MOLECULAR_FUNCTION	KW-0829~Tyrosine-protein kinase	11	3.26409	4.0564e-05	PDGFRB, SYK, ERBB4, FLT3, SRC, TNK2, ABL1, MAP2K7, EGFR, IGF1R, MAP2K6	214	113	11655	5.30167	0.00271415	0.00271779	0.0025961
UP_SEQ_FEATURE	DOMAIN:MAGE	7	2.07715	4.38051e-05	MAGEE1, MAGEB2, MAGEA1, MAGEC1, MAGEB1, MAGEB6, MAGEA4	336	40	20495	10.6745	0.0897641	0.0156749	0.0156238
INTERPRO	IPR017441:Protein kinase, ATP binding site	20	5.93472	4.60881e-05	PDGFRB, SRPK3, PNCK, SYK, FLT3, SRC, TNK2, ARAF, STK39, PRKX, EGFR, IGF1R, STK11, OBSCN, IRAK1, ERBB4, ABL1, PIM2, CDK16, MAP2K6	328	390	19116	2.98874	0.0321937	0.0114807	0.0112705
INTERPRO	IPR002190:MAGE protein	7	2.07715	4.85098e-05	MAGEE1, MAGEB2, MAGEA1, MAGEC1, MAGEB1, MAGEB6, MAGEA4	328	39	19116	10.4606	0.0338564	0.0114807	0.0112705
GOTERM_BP_DIRECT	GO:0008285~negative regulation of cell proliferation	21	6.23145	5.93569e-05	TGFB1, BCL11B, CELF1, ZBTB16, PPP2R5C, PTGS2, GATA1, FOXP3, STK11, CACNB4, DLG3, ERBB4, TIMP2, NCK2, NF1, SLIT3, TAF6, PIM2, SOX4, RBM10, CD200	311	459	19256	2.83278	0.132881	0.0249092	0.0247226
KEGG_PATHWAY	hsa05205:Proteoglycans in cancer	16	4.74777	6.08708e-05	TGFB1, WNT5B, SRC, PTCH1, ARAF, MSN, ESR1, EGFR, MTOR, VAV2, IGF1R, ERBB4, FLNA, SDC1, ITGA5, EZR	186	205	8156	3.4224	0.0156424	0.00525518	0.00491025
GOTERM_BP_DIRECT	GO:0098609~cell-cell adhesion	13	3.85757	6.22212e-05	CYFIP2, CD93, ITGA4, SRC, CTNND2, EGFR, OBSCN, DLG3, ITGA8, ABL1, CD58, ITGA5, CD200	311	190	19256	4.23639	0.138827	0.0249092	0.0247226
GOTERM_MF_DIRECT	GO:0004672~protein kinase activity	19	5.63798	8.69054e-05	SRPK3, PNCK, SYK, SRC, TNK2, ARAF, STK39, PRKAB1, EGFR, MTOR, STK11, OBSCN, IRAK1, ABL1, PIM2, MAP2K7, CDK16, MAP2K6, CDK5R1	319	379	18811	2.95621	0.0511392	0.00874848	0.00856018
GOTERM_BP_DIRECT	GO:0000122~negative regulation of transcription from RNA polymerase II promoter	33	9.79228	9.42036e-05	MYT1L, SUV39H1, ARX, PHF6, GATA1, GLI2, MECP2, SALL1, RXRA, MAGEA1, MAGEC1, RBBP7, RBM10, MAGEA4, IGBP1, CREBBP, TGFB1, PARP1, MAGEE1, ZBTB16, PTCH1, NR0B1, ESR1, FOXP3, ETV6, HCFC1, MAGEB2, TXNIP, MAGEB1, BCOR, EZR, MAGEB6, BCORL1	311	967	19256	2.11297	0.202511	0.0323253	0.0320831
UP_SEQ_FEATURE	MOTIF:WSXWS motif	6	1.78042	9.74021e-05	IL3RA, IL7R, IL2RG, CSF2RA, IL9R, CRLF2	336	29	20495	12.6201	0.188712	0.0298746	0.0297772
UP_KW_MOLECULAR_FUNCTION	KW-0825~Tumor antigen	7	2.07715	0.000105161	MAGEE1, MAGEB2, MAGEA1, MAGEC1, MAGEB1, MAGEB6, MAGEA4	214	42	11655	9.0771	0.00702138	0.00352289	0.00336515
GOTERM_BP_DIRECT	GO:0045944~positive regulation of transcription from RNA polymerase II promoter	38	11.276	0.00011545	LRP5, WAS, RORA, LAGE3, GATA1, EGFR, MLLT6, RELB, GLI2, MECP2, MED12, SBNO2, SALL1, RXRA, SHOX, ABL1, NCK2, IKBKG, SOX4, CREBBP, TGFB1, PARP1, BCL11B, PHF10, ZBTB16, PBX3, ETV1, AP3B1, CTAG2, ESR1, FOXP3, ETV6, SENP1, HCFC1, TFDP1, ITGA8, TAF6, ERG	311	1201	19256	1.95905	0.242193	0.0346639	0.0344041
GOTERM_CC_DIRECT	GO:0030426~growth cone	11	3.26409	0.000134564	CCDC120, DSCAM, ITGA4, DLG3, RASGRF1, TIMP2, ABL1, MAPT, ERC2, CDK5R1, ARHGAP4	325	149	20472	4.65033	0.0580006	0.0165717	0.0158998
SMART	SM01373:SM01373	7	2.07715	0.000135304	MAGEE1, MAGEB2, MAGEA1, MAGEC1, MAGEB1, MAGEB6, MAGEA4	215	39	10337	8.62958	0.0231373	0.0234076	0.0232723
GOTERM_BP_DIRECT	GO:0050790~regulation of catalytic activity	18	5.34125	0.000138165	PARP1, IQSEC2, STARD8, WAS, AP3B1, PPP2R3B, ARHGAP17, PPP2R5D, ARHGAP39, PPP2R5C, PRKAB1, ARHGAP4, DEPDC1B, ARHGEF9, OBSCN, MMP24, PPP2R2B, ELMO1	311	376	19256	2.96408	0.282438	0.0354461	0.0351805
INTERPRO	IPR020635:Tyrosine-protein kinase, catalytic domain	9	2.67062	0.000142783	PDGFRB, SYK, ERBB4, FLT3, SRC, TNK2, ABL1, EGFR, IGF1R	328	89	19116	5.89353	0.096413	0.0253439	0.0248799
GOTERM_BP_DIRECT	GO:0043552~positive regulation of phosphatidylinositol 3-kinase activity	6	1.78042	0.000147569	PDGFRB, TGFB1, ERBB4, FLT3, SRC, VAV2	311	32	19256	11.6093	0.298467	0.0354461	0.0351805
GOTERM_CC_DIRECT	GO:0032991~macromolecular complex	26	7.71513	0.000151191	SET, KHDRBS3, RAB3A, PTGS2, EGFR, RELB, CDC20, IRAK1, ABL1, IKBKG, VSIG4, STX2, RBM10, SMARCE1, SYK, PARP1, ZBTB16, ESR1, SPTB, FOXP3, HCFC1, PARD3, SDC1, TAF6, EZR, RAB3GAP1	325	703	20472	2.32967	0.0649298	0.0165717	0.0158998
KEGG_PATHWAY	hsa05200:Pathways in cancer	27	8.01187	0.000151833	FLT3, LRP5, ARAF, IL2RG, PTGS2, CSF2RA, FGF3, EGFR, IGF1R, GLI2, GNGT1, RXRA, ABL1, IKBKG, PIM2, RUNX1T1, PDGFRB, CREBBP, TGFB1, WNT5B, ZBTB16, PTCH1, ESR1, MTOR, TRAF4, IL3RA, IL7R	186	531	8156	2.22963	0.0385645	0.00900256	0.00841166
UP_KW_DOMAIN	KW-0677~Repeat	112	33.2344	0.000163018	SEMA5A, MYT1L, CTNND2, IRS4, ARHGAP39, DCAF4, IGF1R, CDC20, SALL1, ZNF81, VSIG4, EYS, PDGFRB, MBNL1, DSCAM, CD93, TC2N, PDGFRL, HCFC1, OBSCN, ARMCX2, PSPC1, PARD3, WDFY3, BCORL1, ZNF157, ASTN1, FBLN7, CACNA1F, CFP, GATA1, WDR70, MAGEC1, RBM10, PLXNA4, PLXNA3, CREBBP, MAGEE1, BCL11B, PHF10, ZBTB16, ABCA4, NR0B1, L1CAM, TG, DLG3, PLXNB3, UBA1, CD22, NRP2, CELF1, PRKCSH, CETN2, ZNF490, RASGRF1, FHL1…	250	5000	14922	1.33701	0.00374269	0.00374941	0.00374941
KEGG_PATHWAY	hsa05165:Human papillomavirus infection	20	5.93472	0.000173795	PDGFRB, BCAP31, CREBBP, WNT5B, ATP6AP1, ITGA4, PPP2R3B, PPP2R5D, PPP2R5C, PTGS2, THBS2, EGFR, MTOR, DLG3, PPP2R2B, PARD3, ITGA8, IKBKG, ITGA5, CREB5	186	331	8156	2.64951	0.0440185	0.00900256	0.00841166
UP_SEQ_FEATURE	ACT_SITE:Proton acceptor	30	8.90208	0.000183588	PNCK, FLT3, SRC, USP11, ASMT, STK39, ARAF, PRKX, PTGS2, EGFR, IGF1R, STK11, DHRSX, IRAK1, ERBB4, ABL1, USP51, PIM2, MAP2K7, MAP2K6, PDGFRB, SRPK3, G6PD, SYK, TNK2, USP22, ASMTL, OBSCN, AMACR, CDK16	336	857	20495	2.13525	0.325781	0.0439602	0.0438168
UP_SEQ_FEATURE	DOMAIN:Fibronectin type-III	12	3.56083	0.000184276	OBSCN, DSCAM, IL7R, L1CAM, IL2RG, MDGA2, CSF2RA, IL9R, IGF1R, ASTN1, CRLF2, HCFC1	336	179	20495	4.08919	0.326777	0.0439602	0.0438168
GOTERM_BP_DIRECT	GO:0007411~axon guidance	12	3.56083	0.000192834	SEMA5A, NRP2, DSCAM, ARX, NRXN3, ETV1, SLIT3, SEMA3E, L1CAM, GLI2, CDK5R1, PLXNA3	311	183	19256	4.06009	0.370753	0.0421079	0.0417923
GOTERM_CC_DIRECT	GO:0016020~membrane	64	18.9911	0.000195056	SEMA5A, CYFIP2, NRP2, CELF1, NCAPG2, COMT, IGF1R, GLI2, MED12, STK11, STS, LONP2, A4GALT, ABCD1, EMD, CTNNBL1, PDGFRB, SH3GLB2, G6PD, PARP4, PARP1, ATP6AP1, DSCAM, ITGA4, APLP2, ATP6AP2, AP3B1, MED4, HCFC1, PPP1R3F, VAMP7, IL3RA, ELMO1, EXOC4, MAPT, EZR, EXOC2, IL9R, SLC25A6, IL2RG, CSF2RA, EGFR, PORCN, FLNA, CD58, PLXNA3, MPP1, BCAP31, UBL4A, MYH7B, NAA10, IQSEC1, TNK2, ABCA4, NR0B1, ESR1, MTOR,…	325	2547	20472	1.58281	0.0829686	0.0165717	0.0158998
GOTERM_CC_DIRECT	GO:0030424~axon	17	5.04451	0.000223942	GRIPAP1, NRP2, TGFB1, RAB3A, DSCAM, ATP6AP2, COMT, L1CAM, SYN1, HCFC1, IGF1R, NF1, WDFY3, MAPT, ATG7, CD200, CDK5R1	325	361	20472	2.96632	0.0946568	0.0165717	0.0158998
INTERPRO	IPR001245:Serine-threonine/tyrosine-protein kinase catalytic domain	11	3.26409	0.000224527	PDGFRB, SYK, IRAK1, ERBB4, FLT3, SRC, TNK2, ARAF, ABL1, EGFR, IGF1R	328	147	19116	4.36112	0.147372	0.0266169	0.0261296
INTERPRO	IPR008936:Rho GTPase activation protein	9	2.67062	0.000224932	DEPDC1B, STARD8, PLXNB3, NF1, ARHGAP39, ARHGAP17, PLXNA4, PLXNA3, ARHGAP4	328	95	19116	5.52131	0.147617	0.0266169	0.0261296
GOTERM_BP_DIRECT	GO:0071526~semaphorin-plexin signaling pathway	6	1.78042	0.000228684	SEMA5A, PLXNB3, FLNA, SEMA3E, PLXNA4, PLXNA3	311	35	19256	10.6142	0.422681	0.0457749	0.0454318
UP_SEQ_FEATURE	DOMAIN:Protein kinase	21	6.23145	0.000286165	PDGFRB, SRPK3, PNCK, SYK, FLT3, SRC, TNK2, ARAF, STK39, PRKX, EGFR, IGF1R, STK11, OBSCN, IRAK1, ERBB4, ABL1, PIM2, MAP2K7, CDK16, MAP2K6	336	508	20495	2.52153	0.45908	0.0614396	0.0612392
GOTERM_CC_DIRECT	GO:0043025~neuronal cell body	18	5.34125	0.000288575	TGFB1, KCND1, DSCAM, ITGA4, SRC, SEZ6L, L1CAM, MTOR, BRS3, HCFC1, IGF1R, DLG3, PARD3, TIMP2, ABL1, MAPT, CD200, CDK5R1	325	407	20472	2.78583	0.120275	0.0183039	0.0175619
GOTERM_BP_DIRECT	GO:0043065~positive regulation of apoptotic process	16	4.74777	0.000297069	PDGFRB, TGFB1, SRC, ZBTB16, PTGS2, DUSP9, CCAR1, KCNMA1, ABL1, NF1, TXNIP, TAF6, ATG7, SOX4, CTNNBL1, MAP2K6	311	328	19256	3.02031	0.510155	0.0548892	0.0544778
UP_KW_CELLULAR_COMPONENT	KW-0539~Nucleus	122	36.2018	0.000337323	CYFIP2, OTUD5, MYT1L, CTNND2, ARHGAP39, RORA, STK11, SALL1, ZNF81, MAGEA1, SOX4, MBNL1, RBFOX1, APLP2, CIRBP, THOC2, MED4, TC2N, FOXP3, HCFC1, OBSCN, PSPC1, RRAGD, WDFY3, ERG, BCORL1, ZNF157, SET, KHDRBS3, ARX, STK39, AKAP17A, GATA1, EBP, IRAK1, ABL1, MAP2K7, RBM10, MAP2K6, CREBBP, MAGEE1, BCL11B, PHF10, IQSEC1, ZBTB16, TNK2, PBX3, NR0B1, ESR1, UBE2W, LAS1L, NF1, UBA1, CELF1, CETN2, ZNF490, SUV39…	291	5636	17543	1.30497	0.0120722	0.010477	0.010186
GOTERM_MF_DIRECT	GO:0019888~protein phosphatase regulator activity	6	1.78042	0.000374097	IGBP1, SET, PPP2R2B, PPP2R3B, PPP2R5D, PPP2R5C	319	37	18811	9.56248	0.202279	0.0322792	0.0315845
GOTERM_BP_DIRECT	GO:0018108~peptidyl-tyrosine phosphorylation	10	2.96736	0.000425762	PDGFRB, SYK, ERBB4, FLT3, SRC, TNK2, ABL1, MAP2K7, EGFR, MAP2K6	311	139	19256	4.45442	0.640448	0.0730486	0.0725012
GOTERM_MF_DIRECT	GO:0004896~cytokine receptor activity	7	2.07715	0.000430322	FLT3, IL3RA, IL7R, IL2RG, CSF2RA, IL9R, CRLF2	319	58	18811	7.11691	0.228926	0.0324893	0.03179
INTERPRO	IPR000719:Protein kinase, catalytic domain	21	6.23145	0.000434588	PDGFRB, SRPK3, PNCK, SYK, FLT3, SRC, TNK2, ARAF, STK39, PRKX, EGFR, IGF1R, STK11, OBSCN, IRAK1, ERBB4, ABL1, PIM2, MAP2K7, CDK16, MAP2K6	328	502	19116	2.43803	0.265544	0.0429458	0.0421595
SMART	SM00219:TyrKc	9	2.67062	0.000496159	PDGFRB, SYK, ERBB4, FLT3, SRC, TNK2, ABL1, EGFR, IGF1R	215	89	10337	4.86193	0.0822744	0.0429178	0.0426697
INTERPRO	IPR011009:Protein kinase-like domain	22	6.52819	0.000510834	PDGFRB, SRPK3, PNCK, SYK, FLT3, SRC, TNK2, ARAF, STK39, PRKX, EGFR, MTOR, IGF1R, STK11, OBSCN, IRAK1, ERBB4, ABL1, PIM2, MAP2K7, CDK16, MAP2K6	328	547	19116	2.344	0.304264	0.0429458	0.0421595
INTERPRO	IPR010007:SPANX family protein	4	1.18694	0.000544383	SPANXN1, SPANXN3, SPANXN2, SPANXN4	328	10	19116	23.3122	0.320649	0.0429458	0.0421595
UP_KW_CELLULAR_COMPONENT	KW-0965~Cell junction	29	8.60534	0.000582055	NLGN3, CYFIP2, RAB3A, SRC, SYNPO2, CTNND2, ARHGAP17, CD99L2, DRP2, SLC17A7, GABRE, ERC2, GRIPAP1, ATP6AP1, DSCAM, IQSEC1, TNK2, STARD8, ATP6AP2, SHROOM2, ATP2B3, SYP, SYN1, ARHGEF9, VAMP7, TRAF4, PARD3, ITGA5, CDK16	291	868	17543	2.01414	0.0207419	0.010477	0.010186
GOTERM_CC_DIRECT	GO:0002116~semaphorin receptor complex	4	1.18694	0.000589758	NRP2, PLXNB3, PLXNA4, PLXNA3	325	11	20472	22.9057	0.230435	0.0327315	0.0314046
GOTERM_BP_DIRECT	GO:0043087~regulation of GTPase activity	8	2.37389	0.000667863	PLXNB3, NF1, PLXNA4, RAB3GAP1, FGD1, MTOR, VAV2, PLXNA3	311	91	19256	5.4432	0.799059	0.106947	0.106146
GOTERM_CC_DIRECT	GO:0043235~receptor complex	12	3.56083	0.000714075	PDGFRB, RXRA, ERBB4, FLT3, IL3RA, LRP5, IL2RG, GPR101, CSF2RA, EGFR, IGF1R, CRLF2	325	217	20472	3.48336	0.271788	0.0352277	0.0337996
UP_SEQ_FEATURE	BINDING:ATP	25	7.4184	0.000720378	PNCK, FLT3, SRC, STK39, ARAF, PRKX, EGFR, IGF1R, STK11, IRAK1, ERBB4, ABL1, PIM2, MAP2K7, MAP2K6, PDGFRB, SRPK3, SYK, TNK2, ABCA4, DDX53, OBSCN, UBA1, GART, CDK16	336	714	20495	2.13575	0.787159	0.140605	0.140146
INTERPRO	IPR021072:Melanoma associated antigen, MAGE, N-terminal	5	1.48368	0.000800493	MAGEB2, MAGEA1, MAGEB1, MAGEB6, MAGEA4	328	25	19116	11.6561	0.43367	0.0511966	0.0502592
INTERPRO	IPR014756:Immunoglobulin E-set	9	2.67062	0.000815619	PLXNB3, TXNIP, FLNA, ARR3, PRKAB1, PLXNA4, EXOC2, RELB, PLXNA3	328	115	19116	4.56108	0.439724	0.0511966	0.0502592
GOTERM_BP_DIRECT	GO:0043276~anoikis	4	1.18694	0.000816174	STK11, TFDP1, IKBKG, MTOR	311	12	19256	20.6388	0.859318	0.121994	0.12108
KEGG_PATHWAY	hsa04360:Axon guidance	13	3.85757	0.000861189	SEMA5A, WNT5B, SRC, PTCH1, SEMA3E, L1CAM, PARD3, PLXNB3, NCK2, ABL1, SLIT3, PLXNA4, PLXNA3	186	182	8156	3.1321	0.2	0.0371746	0.0347346
GOTERM_BP_DIRECT	GO:0050731~positive regulation of peptidyl-tyrosine phosphorylation	8	2.37389	0.000863408	TGFB1, SYK, SRC, TNK2, ABL1, ITGA5, GATA1, MTOR	311	95	19256	5.21401	0.874419	0.121994	0.12108
INTERPRO	IPR022078:CD99 antigen-like protein 2	3	0.890208	0.000865295	CD99L2, CD99, XG	328	3	19116	58.2805	0.459157	0.0511966	0.0502592
GOTERM_BP_DIRECT	GO:0048661~positive regulation of smooth muscle cell proliferation	7	2.07715	0.000916043	PDGFRB, TGFB1, IRAK1, PTGS2, EGFR, MTOR, IGF1R	311	70	19256	6.19164	0.889346	0.122241	0.121325
UP_KW_BIOLOGICAL_PROCESS	KW-0130~Cell adhesion	21	6.23145	0.000934853	NLGN3, FBLN7, CYFIP2, DSCAM, CD93, ITGA4, SRC, CTNND2, LSAMP, NRXN3, CD99L2, THBS2, L1CAM, OBSCN, MMP24, ITGA8, ABL1, ITGA5, CD22, CD99, ASTN1	212	489	11187	2.26615	0.08159	0.0850716	0.0850716
GOTERM_MF_DIRECT	GO:0019903~protein phosphatase binding	8	2.37389	0.00101054	PPP1R3F, DLG3, PARD3, RPA2, AP3B1, MAP2K7, EGFR, CD22	319	93	18811	5.07257	0.457014	0.0678181	0.0663585
GOTERM_BP_DIRECT	GO:0033690~positive regulation of osteoblast proliferation	4	1.18694	0.00104843	ABL1, LRP5, GATA1, IGF1R	311	13	19256	19.0512	0.919511	0.132543	0.13155
INTERPRO	IPR003961:Fibronectin, type III	12	3.56083	0.00106128	OBSCN, DSCAM, IL7R, L1CAM, IL2RG, MDGA2, CSF2RA, IL9R, IGF1R, ASTN1, CRLF2, HCFC1	328	211	19116	3.31453	0.529477	0.0579623	0.0569011
KEGG_PATHWAY	hsa05135:Yersinia infection	11	3.26409	0.00107362	IRAK1, ITGA4, SRC, WIPF3, ELMO1, WAS, IKBKG, ITGA5, MAP2K7, VAV2, MAP2K6	186	137	8156	3.52076	0.242867	0.0397238	0.0371164
GOTERM_CC_DIRECT	GO:0005829~cytosol	113	33.5312	0.00107903	CYFIP2, OTUD5, PHLDB1, RAB3A, WIPF3, IRS4, ARAF, ARHGAP39, COMT, CDC20, STK11, LONP2, SH3GLB2, MBNL1, G6PD, PRKAB1, CDC25A, CDC25B, CACNB4, OBSCN, PARD3, RRAGD, ELMO1, TXNIP, WDFY3, EZR, SET, MAOA, ASMT, STK39, ARHGAP17, AKAP17A, APOO, IRAK1, ABL1, MAP2K7, ATG7, MAP2K6, ZBTB16, TNK2, MSN, ESR1, AMACR, DLG3, NF1, UBA1, IL7R, CDK16, FLT3, CETN2, RASGRF1, FHL1, AFF3, WDR45, ARHGAP4, GLI2, CABIN1, ME…	325	5477	20472	1.29961	0.380812	0.0479088	0.0459665
GOTERM_BP_DIRECT	GO:0007173~epidermal growth factor receptor signaling pathway	6	1.78042	0.00111795	TGFB1, ERBB4, SRC, NCK2, ABL1, EGFR	311	49	19256	7.5816	0.931903	0.134266	0.13326
GOTERM_CC_DIRECT	GO:0005925~focal adhesion	17	5.04451	0.00127758	PDGFRB, FBLN7, ITGA4, SRC, SYNPO2, STARD8, FHL1, MSN, CD99L2, L1CAM, EGFR, SENP1, ITGA8, FLNA, ITGA5, EZR, CD99	325	424	20472	2.52557	0.433121	0.049664	0.0476506
GOTERM_CC_DIRECT	GO:0009986~cell surface	22	6.52819	0.00134227	PDGFRB, NLGN3, KCNH2, TGFB1, CD93, ITGA4, BGN, MSN, CD99L2, IL2RG, L1CAM, SPTB, EGFR, ITGA8, TIMP2, PLXNB3, SDC1, CD58, ITGA5, GPC6, CD22, CD200	325	638	20472	2.1721	0.449192	0.049664	0.0476506
GOTERM_BP_DIRECT	GO:0042060~wound healing	8	2.37389	0.00138845	PDGFRB, TGFB1, WNT5B, NF1, SDC1, CFLAR, EGFR, MTOR	311	103	19256	4.80904	0.96447	0.158813	0.157623
UP_KW_DOMAIN	KW-0728~SH3 domain	12	3.56083	0.00142698	MPP1, SH3GLB2, ARHGEF9, OBSCN, CACNB4, DLG3, SRC, TNK2, NCK2, ABL1, VAV2, ARHGAP4	250	225	14922	3.18336	0.0323106	0.0164103	0.0164103
UP_SEQ_FEATURE	NP_BIND:ATP	33	9.79228	0.00149357	PNCK, FLT3, SRC, STK39, ARAF, PRKX, EGFR, IGF1R, STK11, IRAK1, KCNT2, ERBB4, DHX58, ABL1, LONP2, PIM2, MAP2K7, ABCD1, MAP2K6, PDGFRB, SRPK3, MYH7B, RFC4, SYK, TNK2, ABCA4, DDX53, AFG3L2, OBSCN, CLCN4, UBA1, GART, CDK16	336	1116	20495	1.80368	0.959607	0.258287	0.257445
GOTERM_MF_DIRECT	GO:0017154~semaphorin receptor activity	4	1.18694	0.00151694	NRP2, PLXNB3, PLXNA4, PLXNA3	319	14	18811	16.8482	0.600254	0.0916231	0.0896511
KEGG_PATHWAY	hsa05215:Prostate cancer	9	2.67062	0.00155663	PDGFRB, CREBBP, ARAF, IKBKG, ERG, EGFR, MTOR, CREB5, IGF1R	186	97	8156	4.06851	0.332009	0.0452289	0.0422602
UP_SEQ_FEATURE	SITE:Cleavage; by calpain	3	0.890208	0.00156392	IGBP1, FLNA, CDK5R1	336	4	20495	45.7478	0.965277	0.258287	0.257445
KEGG_PATHWAY	hsa04152:AMPK signaling pathway	10	2.96736	0.00157166	STK11, PPP2R2B, IRS4, PPP2R3B, PPP2R5D, PPP2R5C, PRKAB1, MTOR, CREB5, IGF1R	186	120	8156	3.65412	0.334609	0.0452289	0.0422602
SMART	SM01392:SM01392	5	1.48368	0.00160553	MAGEB2, MAGEA1, MAGEB1, MAGEB6, MAGEA4	215	25	10337	9.61581	0.242688	0.0925857	0.0920506
GOTERM_BP_DIRECT	GO:0007159~leukocyte cell-cell adhesion	5	1.48368	0.00166019	SYK, ITGA4, MSN, ITGA5, EZR	311	32	19256	9.67444	0.98152	0.181262	0.179904
INTERPRO	IPR011993:Pleckstrin homology-like domain	18	5.34125	0.00179925	PHLDB1, IQSEC2, IQSEC1, APLP2, RASGRF1, IRS4, WAS, MSN, SPTB, FGD1, VAV2, ARHGEF9, OBSCN, NUP50, ELMO1, NF1, WDFY3, EZR	328	445	19116	2.35741	0.721578	0.0912477	0.089577
GOTERM_MF_DIRECT	GO:0019904~protein domain specific binding	13	3.85757	0.00180843	KHDRBS3, ZBTB16, NR0B1, L1CAM, MTOR, ETV6, MECP2, MED12, TFDP1, PLXNB3, ABL1, IKBKG, EZR	319	263	18811	2.9148	0.664885	0.0992992	0.097162
GOTERM_CC_DIRECT	GO:0070161~anchoring junction	18	5.34125	0.0018169	NLGN3, CYFIP2, GRIPAP1, RAB3A, DSCAM, ATP6AP1, IQSEC1, ATP6AP2, ATP2B3, SYP, SYN1, DRP2, ARHGEF9, VAMP7, SLC17A7, GABRE, ERC2, CDK16	325	481	20472	2.35724	0.554	0.062054	0.0595383
GOTERM_BP_DIRECT	GO:0043406~positive regulation of MAP kinase activity	7	2.07715	0.0018366	PDGFRB, TGFB1, IRAK1, FLT3, SRC, EGFR, MAP2K6	311	80	19256	5.41768	0.987912	0.191805	0.190367
GOTERM_BP_DIRECT	GO:0030334~regulation of cell migration	8	2.37389	0.0019246	TGFB1, ERBB4, PLXNB3, FLNA, PRKX, PLXNA4, FGF3, PLXNA3	311	109	19256	4.54432	0.990219	0.19262	0.191177
UP_SEQ_FEATURE	DOMAIN:Sema	5	1.48368	0.00197346	SEMA5A, PLXNB3, SEMA3E, PLXNA4, PLXNA3	336	33	20495	9.24197	0.98561	0.302644	0.301657
INTERPRO	IPR001452:Src homology-3 domain	12	3.56083	0.00203501	MPP1, SH3GLB2, ARHGEF9, OBSCN, CACNB4, DLG3, SRC, TNK2, NCK2, ABL1, VAV2, ARHGAP4	328	229	19116	3.054	0.764567	0.0919159	0.0902329
INTERPRO	IPR002909:Cell surface receptor IPT/TIG	5	1.48368	0.00207134	PLXNB3, PLXNA4, EXOC2, RELB, PLXNA3	328	32	19116	9.10633	0.770575	0.0919159	0.0902329
GOTERM_CC_DIRECT	GO:0000159~protein phosphatase type 2A complex	4	1.18694	0.00226526	PPP2R2B, PPP2R3B, PPP2R5D, PPP2R5C	325	17	20472	14.8214	0.634656	0.0718411	0.0689286
INTERPRO	IPR001627:Semaphorin/CD100 antigen	5	1.48368	0.00232567	SEMA5A, PLXNB3, SEMA3E, PLXNA4, PLXNA3	328	33	19116	8.83038	0.808554	0.097131	0.0953525
GOTERM_BP_DIRECT	GO:0007158~neuron cell-cell adhesion	4	1.18694	0.00237667	NLGN3, NRXN3, CDK5R1, ASTN1	311	17	19256	14.5686	0.996706	0.22835	0.226639
UP_KW_MOLECULAR_FUNCTION	KW-0010~Activator	25	7.4184	0.00242841	CELF1, RORA, AFF3, GATA1, CCAR1, RELB, PHF8, GLI2, MED12, SBNO2, ERBB4, SHOX, SOX4, CREBBP, USP22, CIRBP, PBX3, ETV1, MED4, ESR1, FOXP3, TFDP1, PSPC1, MAMLD1, CREB5	214	706	11655	1.92856	0.150325	0.0342395	0.0327064
UP_KW_MOLECULAR_FUNCTION	KW-0418~Kinase	26	7.71513	0.00243363	PNCK, FLT3, PRKCSH, SRC, STK39, ARAF, PRKX, EGFR, IGF1R, STK11, IRAK1, ERBB4, ABL1, IKBKG, PIM2, MAP2K7, MAP2K6, PDGFRB, SRPK3, SYK, TNK2, PRKAB1, MTOR, OBSCN, CDK16, CDK5R1	214	747	11655	1.89562	0.150623	0.0342395	0.0327064
UP_KW_MOLECULAR_FUNCTION	KW-0678~Repressor	23	6.82493	0.00255519	BCL11B, MYT1L, SUV39H1, ZBTB16, CIRBP, NR0B1, GATA1, FOXP3, CCAR1, ETV6, GLI2, RELB, MECP2, MED12, TCEAL7, SBNO2, SALL1, PSPC1, U2AF2, BCOR, RBBP7, BCORL1, RUNX1T1	214	628	11655	1.99465	0.15753	0.0342395	0.0327064
UP_SEQ_FEATURE	DOMAIN:IL6Ra-bind	3	0.890208	0.00257837	IL3RA, IL2RG, CSF2RA	336	5	20495	36.5982	0.996085	0.345984	0.344856
UP_SEQ_FEATURE	DOMAIN:Furin-like	3	0.890208	0.00257837	ERBB4, EGFR, IGF1R	336	5	20495	36.5982	0.996085	0.345984	0.344856
GOTERM_CC_DIRECT	GO:0044297~cell body	7	2.07715	0.00258795	ATP6AP2, STK39, MAPT, COMT, EZR, SYN1, CD200	325	87	20472	5.06822	0.683535	0.0766035	0.0734979
KEGG_PATHWAY	hsa04068:FoxO signaling pathway	10	2.96736	0.00287288	STK11, CREBBP, TGFB1, PRMT1, ARAF, IRS4, IL7R, PRKAB1, EGFR, IGF1R	186	131	8156	3.34729	0.525335	0.0711524	0.0664821
GOTERM_CC_DIRECT	GO:0005737~cytoplasm	112	33.2344	0.00292208	CYFIP2, CTNND2, ARHGAP39, ARR3, FGF3, IGF1R, CCAR1, STK11, SALL1, DHX58, MAGEA1, PIM2, SOX4, EYS, PDGFRB, SH3GLB2, MBNL1, RBFOX1, G6PD, GTPBP6, CIRBP, PRKAB1, FOXP3, CDC25A, CDC25B, HCFC1, PSPC1, RRAGD, ELMO1, TXNIP, WDFY3, ERG, EZR, SET, STK39, ARHGAP17, PLCXD1, IRAK1, ABL1, MAP2K7, ATG7, CD99, MYH7B, SRPK3, CREBBP, TGFB1, IQSEC2, IQSEC1, TNK2, MSN, NR0B1, ESR1, AMACR, NF1, UBA1, CD22, CDK16, BE…	325	5570	20472	1.2666	0.727278	0.0810877	0.0778004
GOTERM_MF_DIRECT	GO:0008022~protein C-terminus binding	11	3.26409	0.00293134	MED12, CDC20, RBFOX1, RAB3A, DLG3, SRC, ZBTB16, ABL1, SDC1, EZR, MAP2K7	319	208	18811	3.11853	0.8302	0.147544	0.144369
UP_KW_BIOLOGICAL_PROCESS	KW-0945~Host-virus interaction	23	6.82493	0.00294965	BCAP31, CREBBP, NRP2, KHDRBS3, SET, SYK, CD93, FLT3, SRC, USP11, SUV39H1, MSN, CFLAR, IL2RG, EGFR, HCFC1, IGF1R, RXRA, IRAK1, DHX58, IKBKG, ITGA5, SLC25A6	212	616	11187	1.97027	0.235715	0.134209	0.134209
INTERPRO	IPR015943:WD40/YVTN repeat-like-containing domain	15	4.45104	0.0029603	SEMA5A, SPAG9, DCAF12L2, SEMA3E, WDR45, DCAF4, CDC20, WDR70, RBBP5, PPP2R2B, PLXNB3, WDFY3, RBBP7, PLXNA4, PLXNA3	328	350	19116	2.49774	0.878146	0.116768	0.11463
UP_SEQ_FEATURE	COMPBIAS:Acidic residues	29	8.60534	0.00302299	SET, MYT1L, PRKCSH, USP11, PRUNE2, ARX, WAS, HMGB3, CACNA1F, FGD1, CCAR1, CABIN1, SBNO2, SPANXN2, WDR70, RBM10, PDGFRB, BCL11B, IQSEC2, APLP2, AP3B1, SPTB, CT47B1, PPP1R3F, TFDP1, LAS1L, ARMCX6, RRAGD, WDFY3	336	979	20495	1.80686	0.998497	0.365324	0.364133
UP_SEQ_FEATURE	DOMAIN:SH3	11	3.26409	0.0030628	MPP1, SH3GLB2, ARHGEF9, OBSCN, CACNB4, DLG3, SRC, TNK2, NCK2, ABL1, ARHGAP4	336	216	20495	3.10633	0.99862	0.365324	0.364133
KEGG_PATHWAY	hsa04012:ErbB signaling pathway	8	2.37389	0.00306666	ERBB4, SRC, ARAF, NCK2, ABL1, MAP2K7, EGFR, MTOR	186	85	8156	4.12701	0.548637	0.0711524	0.0664821
UP_KW_DISEASE	KW-0656~Proto-oncogene	16	4.74777	0.00310645	PDGFRB, SET, FLT3, SRC, ZBTB16, ARAF, ETV1, EGFR, FGF3, AFF1, ETV6, MLLT6, ABL1, PIM2, ERG, RUNX1T1	131	232	4408	2.32061	0.159898	0.0869806	0.0869806
GOTERM_BP_DIRECT	GO:0050919~negative chemotaxis	5	1.48368	0.00315984	SEMA5A, NRP2, SLIT3, SEMA3E, PLXNA3	311	38	19256	8.14689	0.999501	0.28769	0.285534
GOTERM_BP_DIRECT	GO:0006970~response to osmotic stress	4	1.18694	0.00330714	TSC22D3, KCNMA1, MAP2K7, EGFR	311	19	19256	13.035	0.99965	0.28769	0.285534
GOTERM_MF_DIRECT	GO:0042802~identical protein binding	45	13.3531	0.0033506	NRP2, KHDRBS3, ASMT, WAS, EGFR, ARHGAP4, RELB, IGF1R, EBP, RXRA, IRAK1, LUC7L, IKBKG, STX2, ABCD1, RBM10, MAP2K6, SPAG9, KCNH2, SH3GLB2, GRIPAP1, G6PD, PCYT1B, TGFB1, PARP1, PRMT1, TNK2, APLP2, ZBTB16, SYP, RENBP, ESR1, SYN1, MTOR, HCFC1, TG, TRAF4, PARD3, KCNMA1, YIPF6, SDC1, MAPT, EZR, FATE1, CREB5	319	1712	18811	1.54999	0.868291	0.151457	0.148197
GOTERM_BP_DIRECT	GO:0045892~negative regulation of transcription, DNA-templated	20	5.93472	0.00344071	SMARCE1, TGFB1, SET, PHF10, SRC, SUV39H1, ZBTB16, NR0B1, FOXP3, CCAR1, RELB, MECP2, TCEAL7, SBNO2, SALL1, PSPC1, BCOR, RBBP7, CDK5R1, RUNX1T1	311	590	19256	2.09886	0.999746	0.28769	0.285534
GOTERM_MF_DIRECT	GO:0047485~protein N-terminus binding	8	2.37389	0.00358256	MECP2, SMARCE1, TGFB1, PARP1, SUV39H1, EXOC4, RPA2, EXOC2	319	116	18811	4.0668	0.885565	0.151457	0.148197
UP_SEQ_FEATURE	DOMAIN:EGF-like 2	7	2.07715	0.00359346	CD93, NRXN3, LRP5, SLIT3, THBS2, EYS, ASTN1	336	90	20495	4.74421	0.99956	0.406061	0.404737
GOTERM_BP_DIRECT	GO:0031998~regulation of fatty acid beta-oxidation	3	0.890208	0.0037129	LONP2, ABCD1, MTOR	311	6	19256	30.9582	0.999868	0.28769	0.285534
GOTERM_BP_DIRECT	GO:1904894~positive regulation of STAT cascade	3	0.890208	0.0037129	TGFB1, IL7R, CRLF2	311	6	19256	30.9582	0.999868	0.28769	0.285534
GOTERM_BP_DIRECT	GO:0035791~platelet-derived growth factor receptor-beta signaling pathway	3	0.890208	0.0037129	PDGFRB, ABL1, PDGFRL	311	6	19256	30.9582	0.999868	0.28769	0.285534
KEGG_PATHWAY	hsa04630:JAK-STAT signaling pathway	11	3.26409	0.00372056	PDGFRB, CREBBP, FHL1, IL3RA, IL7R, IL2RG, CSF2RA, EGFR, MTOR, IL9R, CRLF2	186	162	8156	2.97743	0.619177	0.0711524	0.0664821
GOTERM_MF_DIRECT	GO:0051219~phosphoprotein binding	5	1.48368	0.00376134	PRKCSH, SRC, ARR3, PHF6, MTOR	319	38	18811	7.75903	0.897319	0.151457	0.148197
UP_SEQ_FEATURE	DOMAIN:Recep_L_domain	3	0.890208	0.00382582	ERBB4, EGFR, IGF1R	336	6	20495	30.4985	0.999733	0.410702	0.409363
KEGG_PATHWAY	hsa04810:Regulation of actin cytoskeleton	13	3.85757	0.00392119	PDGFRB, CYFIP2, ITGA4, SRC, ARAF, MSN, EGFR, FGD1, FGF3, VAV2, ITGA8, ITGA5, EZR	186	218	8156	2.61488	0.638533	0.0711524	0.0664821
KEGG_PATHWAY	hsa05221:Acute myeloid leukemia	7	2.07715	0.00398114	FLT3, ZBTB16, ARAF, PIM2, IKBKG, MTOR, RUNX1T1	186	67	8156	4.58129	0.644124	0.0711524	0.0664821
SMART	SM00630:Sema	5	1.48368	0.00407649	SEMA5A, PLXNB3, SEMA3E, PLXNA4, PLXNA3	215	32	10337	7.51235	0.506718	0.176308	0.175289
KEGG_PATHWAY	hsa05410:Hypertrophic cardiomyopathy	8	2.37389	0.00422333	TGFB1, CACNB4, ITGA4, ITGA8, ITGA5, CACNA1F, EMD, PRKAB1	186	90	8156	3.89773	0.665847	0.0711524	0.0664821
GOTERM_CC_DIRECT	GO:0048786~presynaptic active zone	5	1.48368	0.00429323	RAB3A, SLC17A7, SYP, ERC2, SYN1	325	42	20472	7.4989	0.851964	0.112129	0.107583
KEGG_PATHWAY	hsa05202:Transcriptional misregulation in cancer	12	3.56083	0.00439551	PTCRA, RXRA, BCL11B, FLT3, ZBTB16, PBX3, ETV1, ERG, AFF1, ETV6, IGF1R, RUNX1T1	186	193	8156	2.72639	0.680484	0.0711524	0.0664821
GOTERM_BP_DIRECT	GO:0032930~positive regulation of superoxide anion generation	4	1.18694	0.00443267	TGFB1, SYK, MAPT, EGFR	311	21	19256	11.7936	0.999977	0.322645	0.320227
GOTERM_BP_DIRECT	GO:0038096~Fc-gamma receptor signaling pathway involved in phagocytosis	4	1.18694	0.00443267	SYK, SRC, ABL1, VAV2	311	21	19256	11.7936	0.999977	0.322645	0.320227
UP_KW_CELLULAR_COMPONENT	KW-0770~Synapse	18	5.34125	0.00446236	NLGN3, CYFIP2, GRIPAP1, RAB3A, DSCAM, ATP6AP1, IQSEC1, ATP6AP2, ATP2B3, SYP, SYN1, DRP2, ARHGEF9, VAMP7, SLC17A7, GABRE, ERC2, CDK16	291	504	17543	2.15304	0.148712	0.0535483	0.0520608
GOTERM_MF_DIRECT	GO:0005524~ATP binding	41	12.1662	0.00447133	PNCK, FLT3, SRC, STK39, ATP1A4, ARAF, PRKX, EGFR, IGF1R, STK11, IRAK1, KCNT2, ERBB4, DHX58, ABL1, LONP2, PIM2, MAP2K7, ABCD1, MAP2K6, PDGFRB, SRPK3, MYH7B, RFC4, SYK, ATP6AP1, IDH3G, TNK2, ABCA4, DDX53, ATP2B3, RENBP, SYN1, MTOR, UBE2W, AFG3L2, OBSCN, CLCN4, UBA1, GART, CDK16	319	1544	18811	1.56588	0.933246	0.168793	0.16516
UP_KW_PTM	KW-0654~Proteoglycan	6	1.78042	0.0047657	APOO, TG, BGN, SDC1, FMOD, GPC6	278	56	14097	5.43307	0.108322	0.0410039	0.0410039
UP_KW_PTM	KW-0832~Ubl conjugation	69	20.4748	0.00492046	CCDC120, FLT3, CELF1, CETN2, RASGRF1, FHL1, RORA, PHF6, IGF1R, GLI2, CCAR1, CABIN1, CDC20, SALL1, ZNF81, IKBKG, PDGFRB, PARP1, SYK, PRMT1, ETV1, SYP, FOXP3, CDC25A, ETV6, PJA1, HCFC1, TFDP1, TRAF4, NUP50, TXNIP, ERG, MAPT, BCORL1, CREB5, SET, KHDRBS3, SRC, AKAP17A, GATA1, EGFR, RXRA, WDR70, IRAK1, ERBB4, RBBP5, U2AF2, ABL1, FLNA, RBBP7, IGBP1, UBL4A, SMARCE1, CREBBP, BCL11B, GPKOW, PHF10, TNK2, P…	278	2572	14097	1.36038	0.111644	0.0410039	0.0410039
KEGG_PATHWAY	hsa04530:Tight junction	11	3.26409	0.00501818	STK11, DLG3, PPP2R2B, SRC, PARD3, WAS, MSN, ARHGAP17, EZR, MAP2K7, PRKAB1	186	169	8156	2.85411	0.72828	0.0764535	0.0714353
GOTERM_BP_DIRECT	GO:0045780~positive regulation of bone resorption	4	1.18694	0.00507205	SYK, ATP6AP1, SRC, EGFR	311	22	19256	11.2575	0.999995	0.325086	0.32265
GOTERM_BP_DIRECT	GO:0038083~peptidyl-tyrosine autophosphorylation	4	1.18694	0.00507205	SRC, ABL1, EGFR, IGF1R	311	22	19256	11.2575	0.999995	0.325086	0.32265
GOTERM_BP_DIRECT	GO:0032481~positive regulation of type I interferon production	4	1.18694	0.00507205	SYK, IRAK1, DHX58, PQBP1	311	22	19256	11.2575	0.999995	0.325086	0.32265
GOTERM_BP_DIRECT	GO:0021828~gonadotrophin-releasing hormone neuronal migration to the hypothalamus	3	0.890208	0.00514292	NRP2, SEMA3E, PLXNA3	311	7	19256	26.5356	0.999996	0.325086	0.32265
GOTERM_BP_DIRECT	GO:2000391~positive regulation of neutrophil extravasation	3	0.890208	0.00514292	CD99L2, CD99, XG	311	7	19256	26.5356	0.999996	0.325086	0.32265
UP_SEQ_FEATURE	DOMAIN:IPT/TIG 4	3	0.890208	0.00529844	PLXNB3, PLXNA4, PLXNA3	336	7	20495	26.1416	0.999989	0.541702	0.539936
GOTERM_CC_DIRECT	GO:0005887~integral component of plasma membrane	38	11.276	0.00541227	NLGN3, NRP2, FLT3, NRXN3, ATP1A4, SEMA3E, IL2RG, CSF2RA, EGFR, IGF1R, BRS3, P2RY8, EBP, MMP24, ERBB4, CD58, GABRE, PLXNA4, SLC38A5, CD99, PLXNA3, BCAP31, PDGFRB, KCNH2, DSCAM, ABCA4, ATP2B3, TMC5, XG, OBSCN, SLC6A8, CLCN4, PLXNB3, SDC1, GPR101, CD22, CD200, IL9R	325	1508	20472	1.5873	0.910147	0.133503	0.12809
GOTERM_BP_DIRECT	GO:0007169~transmembrane receptor protein tyrosine kinase signaling pathway	8	2.37389	0.00557575	PDGFRB, SYK, ERBB4, FLT3, SRC, TNK2, EGFR, IGF1R	311	132	19256	3.75251	0.999999	0.343409	0.340836
INTERPRO	IPR006211:Furin-like cysteine-rich domain	3	0.890208	0.00578799	ERBB4, EGFR, IGF1R	328	7	19116	24.9774	0.983778	0.205474	0.201711
INTERPRO	IPR000494:EGF receptor, L domain	3	0.890208	0.00578799	ERBB4, EGFR, IGF1R	328	7	19116	24.9774	0.983778	0.205474	0.201711
GOTERM_MF_DIRECT	GO:0019955~cytokine binding	5	1.48368	0.00588752	NRP2, IL3RA, IL2RG, CSF2RA, CRLF2	319	43	18811	6.85682	0.971747	0.20872	0.204228
GOTERM_MF_DIRECT	GO:0097110~scaffold protein binding	6	1.78042	0.00622014	NLGN3, KCNH2, SYK, SRC, NCK2, PHF6	319	69	18811	5.12771	0.976918	0.20872	0.204228
GOTERM_BP_DIRECT	GO:0008361~regulation of cell size	4	1.18694	0.00651006	MSN, IL7R, MTOR, VAV2	311	24	19256	10.3194	1	0.390929	0.387999
GOTERM_MF_DIRECT	GO:0050839~cell adhesion molecule binding	6	1.78042	0.00660806	NLGN3, OBSCN, ITGA4, NRXN3, MSN, EZR	319	70	18811	5.05446	0.981767	0.210067	0.205546
INTERPRO	IPR016201:Plexin-like fold	5	1.48368	0.00666143	SEMA5A, PLXNB3, SEMA3E, PLXNA4, PLXNA3	328	44	19116	6.62278	0.991309	0.22522	0.221096
GOTERM_CC_DIRECT	GO:0098978~glutamatergic synapse	14	4.1543	0.00671111	GRIPAP1, NRP2, SRC, ATP2B3, ARHGAP39, MTOR, DRP2, PORCN, CACNB4, DLG3, ERBB4, FLNA, ERC2, GPC6	325	373	20472	2.36426	0.949701	0.147583	0.1416
GOTERM_CC_DIRECT	GO:0005796~Golgi lumen	7	2.07715	0.00681961	F8, TGFB1, WNT5B, BGN, SDC1, FMOD, GPC6	325	106	20472	4.15977	0.952083	0.147583	0.1416
GOTERM_CC_DIRECT	GO:0005886~plasma membrane	101	29.9703	0.00698026	SEMA5A, PHLDB1, RAB3A, CTNND2, IRS4, COMT, IGF1R, STS, MAGEA1, PDGFRB, KCNH2, DSCAM, WNT5B, CD93, APLP2, CACNB4, OBSCN, PARD3, ELMO1, WDFY3, EZR, BCORL1, SLC41A3, ARHGAP17, CD99L2, CFP, CSF2RA, IRAK1, SLC38A5, CD99, PLXNA4, PLXNA3, TGFB1, MAGEE1, ZBTB16, PTCH1, TNK2, MSN, L1CAM, ESR1, AMACR, SLC6A8, DLG3, PLXNB3, SDC1, IL7R, CD22, CD200, CDK16, NRP2, FLT3, RASGRF1, FHL1, BRS3, KCNT2, KCND1, ATP6A…	325	5066	20472	1.25584	0.955404	0.147583	0.1416
KEGG_PATHWAY	hsa04640:Hematopoietic cell lineage	8	2.37389	0.00710137	ITGA4, FLT3, IL3RA, ITGA5, IL7R, CSF2RA, CD22, IL9R	186	99	8156	3.54339	0.842104	0.102181	0.095474
UP_SEQ_FEATURE	MOTIF:Nuclear localization signal	16	4.74777	0.00718588	PARP4, PARP1, SYNPO2, STK39, PPP2R5D, THOC2, PPP2R5C, TC2N, PHF6, FOXP3, SENP1, RELB, ERBB4, UBA1, BCORL1, CTNNBL1	336	448	20495	2.17847	1	0.701276	0.69899
GOTERM_CC_DIRECT	GO:0043231~intracellular membrane-bounded organelle	27	8.01187	0.00739773	PHLDB1, RAB3A, PRKCSH, SYNPO2, STK39, COMT, PTGS2, IGF1R, STS, SHOX, STX2, PDGFRB, GRIPAP1, G6PD, IQSEC1, TNK2, PTCH1, ABCA4, DDX53, APEX2, ATP2B3, NR0B1, CTAG2, AMACR, VAMP7, RRAGD, CDK5R1	325	982	20472	1.73193	0.962999	0.1493	0.143247
GOTERM_BP_DIRECT	GO:0006468~protein phosphorylation	17	5.04451	0.00761277	SRPK3, TGFB1, SYK, ARAF, STK39, PRKAB1, CSF2RA, MTOR, CDC25B, STK11, OBSCN, IRAK1, ABL1, TAF6, PIM2, ERG, CDK16	311	501	19256	2.10096	1	0.436266	0.432997
GOTERM_BP_DIRECT	GO:0071456~cellular response to hypoxia	8	2.37389	0.0076283	GNGT1, IRAK1, SRC, SUV39H1, RORA, CFLAR, PTGS2, MTOR	311	140	19256	3.53808	1	0.436266	0.432997
UP_KW_BIOLOGICAL_PROCESS	KW-0524~Neurogenesis	13	3.85757	0.00782142	SEMA5A, SMARCE1, NRP2, DSCAM, PHF10, MYT1L, ARX, SEMA3E, L1CAM, CDC20, ITGA8, PLXNB3, SLIT3	212	285	11187	2.407	0.510586	0.23725	0.23725
GOTERM_CC_DIRECT	GO:0043005~neuron projection	14	4.1543	0.0078901	CYFIP2, BCL11B, SRC, RASGRF1, SYP, PTGS2, BRS3, VAMP7, SLC17A7, MAPT, GABRE, CD200, CDK16, CDK5R1	325	379	20472	2.32684	0.970315	0.152313	0.146138
GOTERM_BP_DIRECT	GO:0001525~angiogenesis	11	3.26409	0.00791911	PDGFRB, NRP2, SYK, NRXN3, NF1, FLNA, PRKX, RORA, ITGA5, PTGS2, VAV2	311	252	19256	2.7027	1	0.439351	0.436058
GOTERM_BP_DIRECT	GO:0048511~rhythmic process	6	1.78042	0.00804806	CREBBP, PSPC1, SUV39H1, ATG7, MTOR, CDK5R1	311	77	19256	4.82465	1	0.439351	0.436058
GOTERM_BP_DIRECT	GO:0036211~protein modification process	6	1.78042	0.00848886	UBL4A, PARP4, PARP1, ARAF, ABL1, AP3B1	311	78	19256	4.7628	1	0.440319	0.437019
GOTERM_BP_DIRECT	GO:0043484~regulation of RNA splicing	6	1.78042	0.00848886	MBNL1, RBFOX1, CELF1, USP22, AKAP17A, PQBP1	311	78	19256	4.7628	1	0.440319	0.437019
GOTERM_BP_DIRECT	GO:0021612~facial nerve structural organization	3	0.890208	0.00863073	NRP2, PLXNA4, PLXNA3	311	9	19256	20.6388	1	0.440319	0.437019
GOTERM_BP_DIRECT	GO:0030335~positive regulation of cell migration	11	3.26409	0.00879904	SPAG9, PDGFRB, SEMA5A, TGFB1, WNT5B, SYNPO2, SEMA3E, ITGA5, EGFR, CCAR1, IGF1R	311	256	19256	2.66047	1	0.440319	0.437019
KEGG_PATHWAY	hsa01521:EGFR tyrosine kinase inhibitor resistance	7	2.07715	0.00887498	PDGFRB, SRC, ARAF, NF1, EGFR, MTOR, IGF1R	186	79	8156	3.8854	0.900628	0.120632	0.112714
GOTERM_BP_DIRECT	GO:0007155~cell adhesion	18	5.34125	0.00914274	NLGN3, FBLN7, SEMA5A, NRP2, DSCAM, ITGA4, SRC, CTNND2, LSAMP, CD99L2, PRKX, THBS2, L1CAM, OBSCN, PARD3, ITGA8, ITGA5, CD22	311	557	19256	2.00089	1	0.448181	0.444822
KEGG_PATHWAY	hsa04514:Cell adhesion molecules	10	2.96736	0.00931519	NLGN3, ITGA4, ITGA8, NRXN3, SDC1, CD99L2, CD58, L1CAM, CD22, CD99	186	157	8156	2.79296	0.911428	0.120632	0.112714
GOTERM_MF_DIRECT	GO:0008134~transcription factor binding	10	2.96736	0.00937501	MED12, CREBBP, TFDP1, PARP1, FLNA, NR0B1, BCOR, ESR1, ATG7, GLI2	319	209	18811	2.82147	0.996618	0.283125	0.277031
GOTERM_BP_DIRECT	GO:0030036~actin cytoskeleton organization	9	2.67062	0.00947734	IQSEC2, IQSEC1, STARD8, ELMO1, ABL1, NF1, FLNA, SPTB, FGD1	311	182	19256	3.0618	1	0.455291	0.45188
INTERPRO	IPR013548:Plexin, cytoplasmic RasGAP domain	3	0.890208	0.00970031	PLXNB3, PLXNA4, PLXNA3	328	9	19116	19.4268	0.999013	0.310537	0.304851
GOTERM_BP_DIRECT	GO:0007162~negative regulation of cell adhesion	5	1.48368	0.00972543	SEMA5A, DSCAM, PLXNB3, PLXNA4, PLXNA3	311	52	19256	5.9535	1	0.458049	0.454616
INTERPRO	IPR009030:Insulin-like growth factor binding protein, N-terminal	8	2.37389	0.0100596	FBLN7, IGFBP5, CD93, ERBB4, SLIT3, EYS, EGFR, IGF1R	328	139	19116	3.35427	0.999237	0.310537	0.304851
GOTERM_CC_DIRECT	GO:0048471~perinuclear region of cytoplasm	22	6.52819	0.0103057	KCNH2, SPAG9, CYFIP2, RAB3A, SET, MAGEE1, SRC, TNK2, PTCH1, MSN, MYRIP, SYP, EGFR, CCAR1, CDC20, VAMP7, TRAF4, ABL1, FLNA, EZR, ABCD1, CDK5R1	325	763	20472	1.81625	0.989943	0.184867	0.177373
GOTERM_CC_DIRECT	GO:0014069~postsynaptic density	11	3.26409	0.0104092	DRP2, ARHGEF9, KCND1, IQSEC1, SRC, CTNND2, PTCH1, ITGA8, NCK2, SYN1, CDK5R1	325	267	20472	2.59513	0.990399	0.184867	0.177373
GOTERM_BP_DIRECT	GO:0006887~exocytosis	7	2.07715	0.0108043	RAB3A, VAMP7, EXOC4, STX2, EXOC2, SYT17, CDK16	311	115	19256	3.76882	1	0.492805	0.489112
GOTERM_BP_DIRECT	GO:0014068~positive regulation of phosphatidylinositol 3-kinase signaling	6	1.78042	0.0109451	PDGFRB, ERBB4, FLT3, SRC, SEMA3E, IGF1R	311	83	19256	4.47588	1	0.492805	0.489112
GOTERM_BP_DIRECT	GO:0034113~heterotypic cell-cell adhesion	4	1.18694	0.0110789	ITGA4, CD58, ITGA5, CD200	311	29	19256	8.54019	1	0.492805	0.489112
KEGG_PATHWAY	hsa05161:Hepatitis B	10	2.96736	0.0113047	CREBBP, TGFB1, IRAK1, ATP6AP1, SRC, ARAF, IKBKG, MAP2K7, CREB5, MAP2K6	186	162	8156	2.70676	0.947377	0.139425	0.130274
GOTERM_MF_DIRECT	GO:0008171~O-methyltransferase activity	3	0.890208	0.0117207	ASMT, ASMTL, COMT	319	10	18811	17.6906	0.999192	0.337111	0.329855
GOTERM_BP_DIRECT	GO:0042733~embryonic digit morphogenesis	5	1.48368	0.0118024	CREBBP, SALL1, ZBTB16, LRP5, GLI2	311	55	19256	5.62876	1	0.500425	0.496675
GOTERM_BP_DIRECT	GO:0016477~cell migration	11	3.26409	0.0118591	PDGFRB, DEPDC1B, TGFB1, ERBB4, ELMO1, SHROOM2, NCK2, SDC1, L1CAM, GPC6, VAV2	311	268	19256	2.54134	1	0.500425	0.496675
GOTERM_BP_DIRECT	GO:0007420~brain development	11	3.26409	0.0124353	PTCH1, PBX3, ITGA8, SHROOM2, NF1, SLC17A7, RBBP7, RAB3GAP1, MTOR, CDK5R1, PHF8	311	270	19256	2.52252	1	0.500425	0.496675
GOTERM_BP_DIRECT	GO:0000902~cell morphogenesis	6	1.78042	0.0126307	CYFIP2, TGFB1, AP3B1, THOC2, IL7R, EGFR	311	86	19256	4.31975	1	0.500425	0.496675
SMART	SM00423:PSI	5	1.48368	0.012696	SEMA5A, PLXNB3, SEMA3E, PLXNA4, PLXNA3	215	44	10337	5.46353	0.890351	0.439283	0.436743
UP_KW_PTM	KW-0488~Methylation	32	9.49555	0.0128864	PHLDB1, CCDC120, SET, RAB3A, CTNND2, WIPF3, RORA, EGFR, RELB, GNGT1, MECP2, MED12, STK11, RBM10, SMARCE1, KCNH2, CREBBP, RBFOX1, PARP4, BCL11B, IQSEC2, TNK2, STARD8, ESR1, SYN1, HCFC1, CACNB4, PSPC1, TAF6, MAPT, ASTN1, SLC25A6	278	1038	14097	1.56327	0.267493	0.0805397	0.0805397
GOTERM_BP_DIRECT	GO:0006470~protein dephosphorylation	8	2.37389	0.0129068	PPP6C, STK11, PPP2R3B, PPP2R5D, PPP2R5C, DUSP9, CDC25A, CDC25B	311	155	19256	3.19569	1	0.500425	0.496675
GOTERM_BP_DIRECT	GO:0033089~positive regulation of T cell differentiation in thymus	3	0.890208	0.0129089	IL7R, IL2RG, GLI2	311	11	19256	16.8863	1	0.500425	0.496675
GOTERM_BP_DIRECT	GO:0048846~axon extension involved in axon guidance	3	0.890208	0.0129089	NRP2, SLIT3, PLXNA3	311	11	19256	16.8863	1	0.500425	0.496675
UP_SEQ_FEATURE	REGION:Leucine-zipper	7	2.07715	0.0130453	TSC22D3, IKBKG, RENBP, FOXP3, CREB5, RELB, MLLT6	336	118	20495	3.61847	1	1	0.997204
GOTERM_MF_DIRECT	GO:0003779~actin binding	13	3.85757	0.0130894	SYNPO2, WIPF3, SHROOM2, WAS, MSN, MYRIP, SPTB, SYN1, KCNMA1, NCK2, MAPT, EZR, EMD	319	339	18811	2.26133	0.99965	0.355377	0.347729
UP_SEQ_FEATURE	DOMAIN:IPT/TIG 1	3	0.890208	0.0132903	PLXNB3, PLXNA4, PLXNA3	336	11	20495	16.6356	1	1	0.997204
GOTERM_BP_DIRECT	GO:0050772~positive regulation of axonogenesis	4	1.18694	0.0133115	STK11, PLXNB3, PLXNA4, PLXNA3	311	31	19256	7.98921	1	0.500425	0.496675
GOTERM_BP_DIRECT	GO:0019221~cytokine-mediated signaling pathway	8	2.37389	0.0133332	IRAK1, FLT3, IL3RA, IL7R, IL2RG, CSF2RA, IL9R, CRLF2	311	156	19256	3.1752	1	0.500425	0.496675
GOTERM_BP_DIRECT	GO:0048146~positive regulation of fibroblast proliferation	5	1.48368	0.0133336	PDGFRB, TGFB1, ABL1, ESR1, EGFR	311	57	19256	5.43126	1	0.500425	0.496675
GOTERM_MF_DIRECT	GO:0003700~transcription factor activity, sequence-specific DNA binding	18	5.34125	0.0135326	BCL11B, ZBTB16, PBX3, ETV1, RORA, AFF3, ESR1, GATA1, FOXP3, ETV6, GLI2, RELB, MECP2, RXRA, TFDP1, ERG, SOX4, CREB5	319	554	18811	1.91595	0.999733	0.355377	0.347729
GOTERM_BP_DIRECT	GO:0048666~neuron development	5	1.48368	0.0141443	MYT1L, PBX3, THOC2, SYN1, GLI2	311	58	19256	5.33762	1	0.512786	0.508943
GOTERM_BP_DIRECT	GO:0030154~cell differentiation	20	5.93472	0.0144054	SEMA5A, SRPK3, SYK, FLT3, SRC, TNK2, SUV39H1, FHL1, WIPF3, ETV1, EGFR, FGF3, ETV6, SYT17, CDC20, NHSL2, RXRA, ERG, STX2, SOX4	311	680	19256	1.82107	1	0.512786	0.508943
GOTERM_BP_DIRECT	GO:0007409~axonogenesis	6	1.78042	0.0144838	AFG3L2, STK11, RAB3A, PARD3, APLP2, IGF1R	311	89	19256	4.17414	1	0.512786	0.508943
GOTERM_BP_DIRECT	GO:0017156~calcium ion regulated exocytosis	4	1.18694	0.0145168	RAB3A, VAMP7, ARHGAP17, SYT17	311	32	19256	7.73955	1	0.512786	0.508943
GOTERM_MF_DIRECT	GO:0003690~double-stranded DNA binding	7	2.07715	0.0145744	RXRA, ZBTB16, HMGB3, MAPT, AFF3, EGFR, PQBP1	319	117	18811	3.52804	0.999859	0.363023	0.35521
UP_SEQ_FEATURE	DOMAIN:EGF-like 1	7	2.07715	0.0146165	CD93, NRXN3, LRP5, SLIT3, THBS2, EYS, ASTN1	336	121	20495	3.52875	1	1	0.997204
GOTERM_MF_DIRECT	GO:0016301~kinase activity	10	2.96736	0.0150258	STK11, IRAK1, PRKCSH, STK39, ABL1, IKBKG, PRKAB1, EGFR, MTOR, CDK5R1	319	226	18811	2.60923	0.999893	0.363023	0.35521
GOTERM_CC_DIRECT	GO:0044295~axonal growth cone	4	1.18694	0.0150888	PARD3, PTCH1, FLNA, L1CAM	325	33	20472	7.63524	0.99883	0.253338	0.243067
GOTERM_CC_DIRECT	GO:0030425~dendrite	15	4.45104	0.0154057	GRIPAP1, KCND1, DSCAM, MAGEE1, CTNND2, COMT, L1CAM, SYN1, MTOR, HCFC1, DRP2, ABL1, NF1, MAPT, CDK5R1	325	460	20472	2.05405	0.998985	0.253338	0.243067
UP_SEQ_FEATURE	DOMAIN:IPT/TIG 3	3	0.890208	0.0157777	PLXNB3, PLXNA4, PLXNA3	336	12	20495	15.2493	1	1	0.997204
UP_SEQ_FEATURE	DOMAIN:IPT/TIG 2	3	0.890208	0.0157777	PLXNB3, PLXNA4, PLXNA3	336	12	20495	15.2493	1	1	0.997204
UP_SEQ_FEATURE	DOMAIN:Integrin_alpha2	3	0.890208	0.0157777	ITGA4, ITGA8, ITGA5	336	12	20495	15.2493	1	1	0.997204
GOTERM_BP_DIRECT	GO:1900182~positive regulation of protein localization to nucleus	4	1.18694	0.015782	STK11, TGFB1, PARP1, SRC	311	33	19256	7.50502	1	0.536288	0.53227
GOTERM_BP_DIRECT	GO:0043433~negative regulation of sequence-specific DNA binding transcription factor activity	6	1.78042	0.0158156	TFDP1, PTCH1, FLNA, NR0B1, ESR1, FOXP3	311	91	19256	4.0824	1	0.536288	0.53227
GOTERM_BP_DIRECT	GO:0008380~RNA splicing	9	2.67062	0.0159818	MBNL1, RBFOX1, U2AF2, PRMT1, AKAP17A, THOC2, RBM10, CTNNBL1, PQBP1	311	200	19256	2.78624	1	0.536288	0.53227
KEGG_PATHWAY	hsa04510:Focal adhesion	11	3.26409	0.0159978	PDGFRB, ITGA4, SRC, RASGRF1, ITGA8, FLNA, ITGA5, THBS2, EGFR, VAV2, IGF1R	186	201	8156	2.39972	0.984655	0.188338	0.175976
GOTERM_BP_DIRECT	GO:0006366~transcription from RNA polymerase II promoter	10	2.96736	0.0160753	TFDP1, BCL11B, PARP1, NCAPG2, ETV1, TAF6, MED4, ESR1, GATA1, FOXP3	311	240	19256	2.57985	1	0.536288	0.53227
GOTERM_MF_DIRECT	GO:0004674~protein serine/threonine kinase activity	14	4.1543	0.0162649	SRPK3, PNCK, SYK, TNK2, ARAF, STK39, PRKX, MTOR, STK11, OBSCN, IRAK1, PIM2, CDK16, MAP2K6	319	392	18811	2.10602	0.99995	0.377847	0.369715
UP_KW_LIGAND	KW-0067~ATP-binding	38	11.276	0.0165437	PNCK, FLT3, SRC, STK39, ATP1A4, ARAF, PRKX, EGFR, IGF1R, STK11, IRAK1, KCNT2, ERBB4, DHX58, ABL1, LONP2, PIM2, MAP2K7, ABCD1, MAP2K6, PDGFRB, SRPK3, MYH7B, RFC4, SYK, IDH3G, TNK2, ABCA4, DDX53, ATP2B3, MTOR, UBE2W, AFG3L2, OBSCN, CLCN4, UBA1, GART, CDK16	127	1437	6822	1.42048	0.329928	0.39705	0.39705
GOTERM_BP_DIRECT	GO:0021510~spinal cord development	4	1.18694	0.0171072	MED12, NF1, SOX4, MTOR	311	34	19256	7.28428	1	0.540121	0.536074
INTERPRO	IPR003531:Short hematopoietin receptor, family 1, conserved site	3	0.890208	0.0171926	IL7R, IL2RG, IL9R	328	12	19116	14.5701	0.999996	0.508615	0.499302
GOTERM_BP_DIRECT	GO:0007399~nervous system development	14	4.1543	0.0171978	SEMA5A, MBNL1, RBFOX1, DSCAM, PHF10, MYT1L, LSAMP, PPP2R5D, L1CAM, ARHGAP4, CDC20, ERBB4, SLIT3, MDGA2	311	414	19256	2.09379	1	0.540121	0.536074
GOTERM_BP_DIRECT	GO:0000165~MAPK cascade	7	2.07715	0.0175486	TGFB1, ARAF, NF1, MAP2K7, DUSP9, EGFR, MAP2K6	311	128	19256	3.38605	1	0.540121	0.536074
GOTERM_BP_DIRECT	GO:0051897~positive regulation of protein kinase B signaling	7	2.07715	0.0175486	SEMA5A, TGFB1, IGFBP5, SRC, EGFR, MTOR, IGF1R	311	128	19256	3.38605	1	0.540121	0.536074
GOTERM_CC_DIRECT	GO:0071339~MLL1 complex	4	1.18694	0.0176873	LAS1L, RBBP5, TAF6, HCFC1	325	35	20472	7.19895	0.999638	0.28047	0.2691
UP_SEQ_FEATURE	DOMAIN:PH	11	3.26409	0.0179192	PHLDB1, ARHGEF9, OBSCN, IQSEC2, IQSEC1, RASGRF1, ELMO1, IRS4, SPTB, FGD1, VAV2	336	281	20495	2.38778	1	1	0.997204
GOTERM_BP_DIRECT	GO:0048745~smooth muscle tissue development	3	0.890208	0.0179236	PTCH1, ITGA8, NF1	311	13	19256	14.2884	1	0.540121	0.536074
GOTERM_BP_DIRECT	GO:2001020~regulation of response to DNA damage stimulus	3	0.890208	0.0179236	ABL1, USP51, MAPT	311	13	19256	14.2884	1	0.540121	0.536074
GOTERM_BP_DIRECT	GO:0002087~regulation of respiratory gaseous exchange by neurological system process	3	0.890208	0.0179236	MECP2, NLGN3, PBX3	311	13	19256	14.2884	1	0.540121	0.536074
GOTERM_MF_DIRECT	GO:0050699~WW domain binding	4	1.18694	0.0179548	TCEAL7, TRAF4, TCEAL2, TNK2	319	33	18811	7.14772	0.999982	0.394799	0.386301
GOTERM_BP_DIRECT	GO:0031175~neuron projection development	7	2.07715	0.0181644	PRMT1, RASGRF1, MAPT, L1CAM, CDK5R1, PQBP1, CDK16	311	129	19256	3.3598	1	0.540121	0.536074
UP_KW_PTM	KW-1017~Isopeptide bond	49	14.5401	0.0181815	CELF1, CETN2, FHL1, RORA, PHF6, IGF1R, GLI2, CCAR1, CDC20, SALL1, ZNF81, IKBKG, PARP1, PRMT1, ETV1, FOXP3, ETV6, HCFC1, NUP50, TXNIP, ERG, MAPT, BCORL1, CREB5, SET, KHDRBS3, AKAP17A, GATA1, EGFR, RXRA, WDR70, IRAK1, RBBP5, U2AF2, FLNA, RBBP7, UBL4A, SMARCE1, CREBBP, BCL11B, GPKOW, PHF10, PTCH1, RPA2, LAS1L, TAF6, BCOR, KIAA1958, CD22	278	1811	14097	1.37202	0.356203	0.0909076	0.0909076
UP_KW_CELLULAR_COMPONENT	KW-0771~Synaptosome	5	1.48368	0.0182683	CYFIP2, VAMP7, SLC17A7, SYP, CDK16	291	61	17543	4.94141	0.485078	0.164415	0.159847
GOTERM_MF_DIRECT	GO:0008013~beta-catenin binding	6	1.78042	0.0183019	MED12, SALL1, CTNND2, SHROOM2, RORA, ESR1	319	90	18811	3.93124	0.999986	0.394799	0.386301
UP_SEQ_FEATURE	CARBOHYD:O-linked (Xyl...) (chondroitin sulfate) serine	3	0.890208	0.0184471	APOO, TG, SDC1	336	13	20495	14.0762	1	1	0.997204
GOTERM_BP_DIRECT	GO:0034612~response to tumor necrosis factor	4	1.18694	0.0184928	IGBP1, MAP2K7, AFF3, PTGS2	311	35	19256	7.07616	1	0.540121	0.536074
GOTERM_BP_DIRECT	GO:0045930~negative regulation of mitotic cell cycle	4	1.18694	0.0184928	TGFB1, TIMP2, ABL1, EGFR	311	35	19256	7.07616	1	0.540121	0.536074
GOTERM_BP_DIRECT	GO:0000381~regulation of alternative mRNA splicing, via spliceosome	5	1.48368	0.0186636	MBNL1, RBFOX1, KHDRBS3, CELF1, RBM10	311	63	19256	4.914	1	0.540121	0.536074
GOTERM_CC_DIRECT	GO:0043204~perikaryon	8	2.37389	0.0193751	DRP2, CTNND2, ITGA8, FLNA, WDFY3, CACNA1F, CDK5R1, ASTN1	325	171	20472	2.94694	0.999831	0.29664	0.284614
GOTERM_BP_DIRECT	GO:0007565~female pregnancy	6	1.78042	0.0194957	CLIC5, TGFB1, STS, IGFBP5, ITGA5, COMT	311	96	19256	3.86977	1	0.557111	0.552936
SMART	SM00429:IPT	4	1.18694	0.0195826	PLXNB3, PLXNA4, RELB, PLXNA3	215	28	10337	6.86844	0.967333	0.564632	0.561368
GOTERM_BP_DIRECT	GO:0006915~apoptotic process	18	5.34125	0.0197146	BCAP31, CYFIP2, PARP1, ZBTB16, PRUNE2, CFLAR, CCAR1, TRAF4, PPP2R2B, ELMO1, TAF6, PIM2, IKBKG, MAP2K7, FATE1, CTNNBL1, SLC25A6, MAP2K6	311	607	19256	1.83607	1	0.557111	0.552936
KEGG_PATHWAY	hsa04920:Adipocytokine signaling pathway	6	1.78042	0.0198457	STK11, RXRA, IRS4, IKBKG, PRKAB1, MTOR	186	69	8156	3.813	0.994438	0.212766	0.198801
KEGG_PATHWAY	hsa04919:Thyroid hormone signaling pathway	8	2.37389	0.0199347	MED12, CREBBP, RXRA, SRC, ATP1A4, MED4, ESR1, MTOR	186	121	8156	2.89914	0.994567	0.212766	0.198801
INTERPRO	IPR015321:Interleukin-6 receptor alpha chain, binding	3	0.890208	0.0200915	IL3RA, IL2RG, CSF2RA	328	13	19116	13.4493	0.999999	0.570598	0.56015
GOTERM_BP_DIRECT	GO:0006464~cellular protein modification process	6	1.78042	0.0202935	UBL4A, PARP4, ARAF, ABL1, AP3B1, UBA1	311	97	19256	3.82988	1	0.566802	0.562554
UP_SEQ_FEATURE	METAL:Zinc 1	11	3.26409	0.0204006	CREBBP, RXRA, MYT1L, XPNPEP2, SUV39H1, USP22, ARAF, USP51, WDFY3, FGD1, RUNX1T1	336	287	20495	2.33787	1	1	0.997204
KEGG_PATHWAY	hsa04261:Adrenergic signaling in cardiomyocytes	9	2.67062	0.0206282	CACNB4, PPP2R2B, ATP1A4, ATP2B3, PPP2R3B, PPP2R5D, PPP2R5C, CACNA1F, CREB5	186	150	8156	2.63097	0.995477	0.212766	0.198801
INTERPRO	IPR001849:Pleckstrin homology domain	11	3.26409	0.0209698	PHLDB1, ARHGEF9, OBSCN, IQSEC2, IQSEC1, RASGRF1, ELMO1, IRS4, SPTB, FGD1, VAV2	328	276	19116	2.32277	1	0.572638	0.562153
GOTERM_MF_DIRECT	GO:0005154~epidermal growth factor receptor binding	4	1.18694	0.0210146	ERBB4, TNK2, ITGA5, VAV2	319	35	18811	6.73927	0.999997	0.437684	0.428263
GOTERM_BP_DIRECT	GO:0060070~canonical Wnt signaling pathway	6	1.78042	0.0211124	MED12, PORCN, STK11, WNT5B, LRP5, SDC1	311	98	19256	3.7908	1	0.582896	0.578528
GOTERM_BP_DIRECT	GO:0071549~cellular response to dexamethasone stimulus	4	1.18694	0.0214456	TGFB1, CFLAR, EGFR, IGF1R	311	37	19256	6.69366	1	0.585367	0.580981
KEGG_PATHWAY	hsa05414:Dilated cardiomyopathy	7	2.07715	0.0216349	TGFB1, CACNB4, ITGA4, ITGA8, ITGA5, CACNA1F, EMD	186	96	8156	3.19736	0.996535	0.212766	0.198801
GOTERM_CC_DIRECT	GO:0005912~adherens junction	8	2.37389	0.0216748	DLG3, PARD3, TNK2, CTNND2, SHROOM2, MSN, CD99L2, EZR	325	175	20472	2.87958	0.99994	0.314845	0.302081
GOTERM_CC_DIRECT	GO:0008021~synaptic vesicle	7	2.07715	0.0219824	RAB3A, CLCN4, IQSEC1, SYP, STX2, SYN1, CDK16	325	137	20472	3.21851	0.999948	0.314845	0.302081
KEGG_PATHWAY	hsa04520:Adherens junction	6	1.78042	0.0221803	CREBBP, SRC, PARD3, WAS, EGFR, IGF1R	186	71	8156	3.70559	0.997001	0.212766	0.198801
INTERPRO	IPR013783:Immunoglobulin-like fold	29	8.60534	0.0222581	FLT3, SEMA3E, IL2RG, CSF2RA, RELB, IGF1R, FLNA, CD58, VSIG4, PLXNA4, PLXNA3, PTCRA, PDGFRB, DSCAM, LSAMP, L1CAM, PRKAB1, PDGFRL, HCFC1, OBSCN, IL3RA, PLXNB3, MDGA2, IL7R, EXOC2, CD22, CD200, IL9R, CRLF2	328	1095	19116	1.5435	1	0.585305	0.574588
UP_SEQ_FEATURE	METAL:Zinc 2	11	3.26409	0.0226686	CREBBP, RXRA, MYT1L, XPNPEP2, SUV39H1, USP22, ARAF, USP51, WDFY3, FGD1, RUNX1T1	336	292	20495	2.29783	1	1	0.997204
UP_KW_BIOLOGICAL_PROCESS	KW-0090~Biological rhythms	8	2.37389	0.0227448	CREBBP, PSPC1, SUV39H1, RORA, ATG7, MTOR, CDK5R1, RELB	212	149	11187	2.83323	0.876767	0.423341	0.423341
UP_KW_MOLECULAR_FUNCTION	KW-9996~Developmental protein	28	8.30861	0.0230137	SEMA5A, NRP2, CCDC120, MYT1L, CTNND2, FHL1, ARX, WIPF3, LRP5, PRICKLE3, RORA, PRKX, SEMA3E, FGF3, EGFR, GLI2, ERBB4, SHOX, SLIT3, PDGFRB, SRPK3, WNT5B, SHROOM2, L1CAM, OBSCN, TRAF4, ITGA8, WDFY3	214	990	11655	1.54036	0.789851	0.220274	0.210411
UP_KW_MOLECULAR_FUNCTION	KW-0217~Developmental protein	28	8.30861	0.0230137	SEMA5A, NRP2, CCDC120, MYT1L, CTNND2, FHL1, ARX, WIPF3, LRP5, PRICKLE3, RORA, PRKX, SEMA3E, FGF3, EGFR, GLI2, ERBB4, SHOX, SLIT3, PDGFRB, SRPK3, WNT5B, SHROOM2, L1CAM, OBSCN, TRAF4, ITGA8, WDFY3	214	990	11655	1.54036	0.789851	0.220274	0.210411
INTERPRO	IPR021156:Transcription elongation factor A-like/Brain expressed X-linked-like	3	0.890208	0.0231785	TCEAL7, TCEAL2, BEX5	328	14	19116	12.4887	1	0.58774	0.576978
GOTERM_BP_DIRECT	GO:1902287~semaphorin-plexin signaling pathway involved in axon guidance	3	0.890208	0.0236237	PLXNB3, PLXNA4, PLXNA3	311	15	19256	12.3833	1	0.623563	0.61889
GOTERM_BP_DIRECT	GO:1900034~regulation of cellular response to heat	3	0.890208	0.0236237	CREBBP, MAPT, MTOR	311	15	19256	12.3833	1	0.623563	0.61889
GOTERM_BP_DIRECT	GO:0048172~regulation of short-term neuronal synaptic plasticity	3	0.890208	0.0236237	RAB3A, SYP, RAB3GAP1	311	15	19256	12.3833	1	0.623563	0.61889
GOTERM_MF_DIRECT	GO:0017124~SH3 domain binding	7	2.07715	0.0240076	KHDRBS3, WIPF3, ELMO1, ABL1, WAS, ARHGAP17, MAPT	319	131	18811	3.151	1	0.477821	0.467536
BIOCARTA	h_pelp1Pathway:Pelp1 Modulation of Estrogen Receptor Activity	3	0.890208	0.0242598	CREBBP, SRC, ESR1	60	7	1623	11.5929	0.980345	1	1
GOTERM_BP_DIRECT	GO:0009887~animal organ morphogenesis	7	2.07715	0.0243832	SYK, PTCH1, FHL1, PBX3, STX2, FGD1, FGF3	311	138	19256	3.14069	1	0.636614	0.631843
GOTERM_BP_DIRECT	GO:0007275~multicellular organism development	9	2.67062	0.024665	PDGFRB, ERBB4, FLT3, HMGB3, ERG, EGFR, FGD1, PLXNA3, IGF1R	311	217	19256	2.56796	1	0.637047	0.632273
GOTERM_MF_DIRECT	GO:0042826~histone deacetylase binding	7	2.07715	0.0248072	CDC20, PARP1, MAGEA1, BCOR, PHF6, FOXP3, MAGEA4	319	132	18811	3.12713	1	0.477821	0.467536
UP_KW_BIOLOGICAL_PROCESS	KW-0805~Transcription regulation	58	17.2107	0.0254645	MYT1L, ZNF490, SUV39H1, CTNND2, HMGB3, RORA, AFF3, PHF6, GLI2, CCAR1, PHF8, PQBP1, MECP2, MED12, SALL1, ZNF81, MAGEA1, SSX7, IKBKG, SSX5, SOX4, PARP1, ETV1, MED4, FOXP3, ETV6, TFDP1, PSPC1, TXNIP, ERG, BCORL1, ZNF157, CREB5, KHDRBS3, ARX, GATA1, RELB, TCEAL7, SBNO2, RXRA, ERBB4, RBBP5, TCEAL2, SHOX, RBBP7, RUNX1T1, MAP2K6, CREBBP, BCL11B, PHF10, ZBTB16, USP22, PBX3, NR0B1, ESR1, TAF6, BCOR, MAMLD1	212	2374	11187	1.28921	0.904371	0.423341	0.423341
GOTERM_MF_DIRECT	GO:0042809~vitamin D receptor binding	3	0.890208	0.0258712	MED12, RXRA, MED4	319	15	18811	11.7937	1	0.477821	0.467536
GOTERM_MF_DIRECT	GO:0001221~transcription cofactor binding	4	1.18694	0.0261061	RXRA, RORA, ESR1, GATA1	319	38	18811	6.20723	1	0.477821	0.467536
UP_SEQ_FEATURE	TOPO_DOM:Extracellular	62	18.3976	0.0261889	SEMA5A, NRP2, FLT3, COMT, IGF1R, BRS3, MMP24, KCNT2, VSIG4, PTCRA, PDGFRB, KCNH2, CD93, DSCAM, ITGA4, APLP2, ATP6AP2, TMC5, SEZ6L, PPP1R3F, CDCP1, KCNMA1, IL3RA, ITGA8, ITGA5, IL9R, ASTN1, NLGN3, NRXN3, LRP5, ATP1A4, CD99L2, CACNA1F, IL2RG, CSF2RA, EGFR, SLC7A3, P2RY8, PORCN, ERBB4, SLC17A7, CD58, GABRE, CSMD1, CD99, PLXNA4, SLC38A5, PLXNA3, PTCH1, TMEM132B, ABCA4, ATP2B3, L1CAM, XG, SLC6A8, PLXN…	336	2929	20495	1.29116	1	1	0.997204
GOTERM_BP_DIRECT	GO:0007416~synapse assembly	5	1.48368	0.0263469	MECP2, NLGN3, DSCAM, ERBB4, MAPT	311	70	19256	4.4226	1	0.661556	0.656598
GOTERM_BP_DIRECT	GO:0006397~mRNA processing	9	2.67062	0.0263912	MBNL1, RBFOX1, KHDRBS3, CELF1, U2AF2, AKAP17A, THOC2, CTNNBL1, PQBP1	311	220	19256	2.53294	1	0.661556	0.656598
UP_SEQ_FEATURE	DOMAIN:IQ	5	1.48368	0.0264172	MYH7B, OBSCN, IQSEC2, IQSEC1, RASGRF1	336	69	20495	4.42007	1	1	0.997204
GOTERM_BP_DIRECT	GO:0048485~sympathetic nervous system development	3	0.890208	0.0267156	NF1, PLXNA4, SOX4	311	16	19256	11.6093	1	0.661556	0.656598
GOTERM_BP_DIRECT	GO:0006497~protein lipidation	3	0.890208	0.0267156	PORCN, WDR45, ATG7	311	16	19256	11.6093	1	0.661556	0.656598
UP_SEQ_FEATURE	DOMAIN:LAM_G_DOMAIN	4	1.18694	0.0273867	NRXN3, SLIT3, THBS2, EYS	336	40	20495	6.0997	1	1	0.997204
UP_KW_BIOLOGICAL_PROCESS	KW-0053~Apoptosis	18	5.34125	0.0279126	BCAP31, CYFIP2, PRUNE2, CFLAR, CCAR1, STK11, TRAF4, PPP2R2B, ERBB4, ELMO1, ABL1, TAF6, PIM2, MAP2K7, FATE1, CTNNBL1, SLC25A6, MAP2K6	212	543	11187	1.74924	0.923935	0.423341	0.423341
GOTERM_CC_DIRECT	GO:0001750~photoreceptor outer segment	5	1.48368	0.0285741	ABCA4, MYRIP, ARR3, CACNA1F, EYS	325	73	20472	4.31444	0.999997	0.396466	0.380393
UP_SEQ_FEATURE	DOMAIN:Rho-GAP	5	1.48368	0.0289563	DEPDC1B, STARD8, ARHGAP39, ARHGAP17, ARHGAP4	336	71	20495	4.29557	1	1	0.997204
SMART	SM00326:SH3	10	2.96736	0.0290052	MPP1, SH3GLB2, ARHGEF9, DLG3, SRC, TNK2, NCK2, ABL1, VAV2, ARHGAP4	215	208	10337	2.31149	0.993855	0.716844	0.7127
GOTERM_BP_DIRECT	GO:0035725~sodium ion transmembrane transport	6	1.78042	0.0294592	SLC6A8, SLC41A3, ATP1A4, STK39, SHROOM2, SLC17A7	311	107	19256	3.47195	1	0.716811	0.711439
UP_KW_MOLECULAR_FUNCTION	KW-0723~Serine/threonine-protein kinase	14	4.1543	0.0294697	SRPK3, PNCK, TNK2, ARAF, STK39, PRKX, MTOR, STK11, OBSCN, IRAK1, PIM2, MAP2K7, CDK16, MAP2K6	214	394	11655	1.93522	0.865225	0.246809	0.235758
GOTERM_BP_DIRECT	GO:0071392~cellular response to estradiol stimulus	4	1.18694	0.029888	CFLAR, ESR1, EGFR, IGF1R	311	42	19256	5.8968	1	0.716811	0.711439
INTERPRO	IPR018184:Integrin alpha chain, C-terminal cytoplasmic region, conserved site	3	0.890208	0.0298881	ITGA4, ITGA8, ITGA5	328	16	19116	10.9276	1	0.731743	0.718345
GOTERM_BP_DIRECT	GO:0021522~spinal cord motor neuron differentiation	3	0.890208	0.0299608	PTCH1, MDGA2, SOX4	311	17	19256	10.9264	1	0.716811	0.711439
GOTERM_BP_DIRECT	GO:0033674~positive regulation of kinase activity	5	1.48368	0.0301407	PDGFRB, ERBB4, FLT3, EGFR, IGF1R	311	73	19256	4.24085	1	0.716811	0.711439
KEGG_PATHWAY	hsa05412:Arrhythmogenic right ventricular cardiomyopathy	6	1.78042	0.0302285	CACNB4, ITGA4, ITGA8, ITGA5, CACNA1F, EMD	186	77	8156	3.41684	0.999647	0.264025	0.246695
KEGG_PATHWAY	hsa04728:Dopaminergic synapse	8	2.37389	0.0303093	GNGT1, MAOA, PPP2R2B, PPP2R3B, PPP2R5D, PPP2R5C, COMT, CREB5	186	132	8156	2.65754	0.999655	0.264025	0.246695
UP_KW_PTM	KW-0007~Acetylation	83	24.6291	0.0305564	CYFIP2, CELF1, CETN2, SUV39H1, FHL1, HMGB3, ARHGAP39, PHF6, AFF1, GLI2, CDC20, MECP2, MED12, PPP6C, STK11, NCK2, LONP2, EMD, SOX4, CTNNBL1, GRIPAP1, SH3GLB2, G6PD, RFC4, PARP1, PRMT1, PPP2R5C, MED4, FOXP3, ETV6, HCFC1, VAMP7, TFDP1, PSPC1, NUP50, PARD3, ELMO1, EXOC4, MAPT, EZR, GART, EXOC2, SLC25A6, SET, MAOA, USP11, PRUNE2, PARN, STK39, PRKX, PTGS2, GATA1, EBP, RXRA, WDR70, U2AF2, ABL1, FLNA, RB…	278	3462	14097	1.21572	0.525167	0.127318	0.127318
KEGG_PATHWAY	hsa04064:NF-kappa B signaling pathway	7	2.07715	0.030582	SYK, IRAK1, PARP1, CFLAR, IKBKG, PTGS2, RELB	186	104	8156	2.95141	0.999679	0.264025	0.246695
UP_SEQ_FEATURE	REPEAT:FG-GAP	3	0.890208	0.0308157	ITGA4, ITGA8, ITGA5	336	17	20495	10.7642	1	1	0.997204
GOTERM_BP_DIRECT	GO:0007049~cell cycle	12	3.56083	0.0315586	STK11, TFDP1, SRC, PARD3, SUV39H1, USP22, TXNIP, APEX2, CDC25A, CDC25B, CCAR1, HCFC1	311	359	19256	2.06963	1	0.716995	0.711622
GOTERM_BP_DIRECT	GO:0090263~positive regulation of canonical Wnt signaling pathway	6	1.78042	0.0315595	SEMA5A, TGFB1, SRC, ATP6AP2, SOX4, EGFR	311	109	19256	3.40824	1	0.716995	0.711622
UP_SEQ_FEATURE	DOMAIN:DH	5	1.48368	0.0316354	ARHGEF9, OBSCN, RASGRF1, FGD1, VAV2	336	73	20495	4.17788	1	1	0.997204
GOTERM_BP_DIRECT	GO:0070374~positive regulation of ERK1 and ERK2 cascade	9	2.67062	0.0317396	PDGFRB, TGFB1, ATP6AP1, ERBB4, SRC, ABL1, CFLAR, MAP2K7, EGFR	311	228	19256	2.44407	1	0.716995	0.711622
GOTERM_BP_DIRECT	GO:1901216~positive regulation of neuron death	4	1.18694	0.0317574	PARP1, ABL1, MAPT, MTOR	311	43	19256	5.75966	1	0.716995	0.711622
GOTERM_MF_DIRECT	GO:0042169~SH2 domain binding	4	1.18694	0.0317981	SYK, SRC, ABL1, SYP	319	41	18811	5.75304	1	0.547275	0.535496
GOTERM_MF_DIRECT	GO:0003713~transcription coactivator activity	10	2.96736	0.0319114	MED12, SMARCE1, CREBBP, USP22, ABL1, TAF6, MED4, PQBP1, CCAR1, HCFC1	319	258	18811	2.28561	1	0.547275	0.535496
INTERPRO	IPR000198:Rho GTPase-activating protein domain	5	1.48368	0.031924	DEPDC1B, STARD8, ARHGAP39, ARHGAP17, ARHGAP4	328	70	19116	4.16289	1	0.734966	0.721508
GOTERM_BP_DIRECT	GO:0038111~interleukin-7-mediated signaling pathway	2	0.593472	0.0319394	IL7R, IL2RG	311	2	19256	61.9164	1	0.716995	0.711622
GOTERM_BP_DIRECT	GO:1904193~negative regulation of cholangiocyte apoptotic process	2	0.593472	0.0319394	MTOR, IGF1R	311	2	19256	61.9164	1	0.716995	0.711622
GOTERM_CC_DIRECT	GO:0000145~exocyst	3	0.890208	0.0323298	EXOC4, MYRIP, EXOC2	325	18	20472	10.4985	1	0.434983	0.417349
UP_SEQ_FEATURE	DOMAIN:Methyltransf_2	2	0.593472	0.0324245	ASMT, ASMTL	336	2	20495	60.997	1	1	0.997204
UP_SEQ_FEATURE	DOMAIN:PUFD	2	0.593472	0.0324245	BCOR, BCORL1	336	2	20495	60.997	1	1	0.997204
UP_SEQ_FEATURE	DOMAIN:AF-4_C	2	0.593472	0.0324245	AFF3, AFF1	336	2	20495	60.997	1	1	0.997204
UP_SEQ_FEATURE	DOMAIN:Dimerisation2	2	0.593472	0.0324245	ASMT, ASMTL	336	2	20495	60.997	1	1	0.997204
UP_SEQ_FEATURE	MUTAGEN:L->D,R: Slightly inhibits interaction with PCGF1.	2	0.593472	0.0324245	BCOR, BCORL1	336	2	20495	60.997	1	1	0.997204
GOTERM_BP_DIRECT	GO:0007229~integrin-mediated signaling pathway	6	1.78042	0.032644	SYK, ITGA4, SRC, ITGA8, ABL1, ITGA5	311	110	19256	3.37726	1	0.720113	0.714716
GOTERM_BP_DIRECT	GO:0010508~positive regulation of autophagy	5	1.48368	0.0328399	STK11, DHRSX, PIM2, ATG7, CDK16	311	75	19256	4.12776	1	0.720113	0.714716
GOTERM_BP_DIRECT	GO:0008284~positive regulation of cell proliferation	16	4.74777	0.0329777	PDGFRB, TGFB1, PRMT1, FLT3, LRP5, EGFR, FGF3, CDC25B, CCAR1, IGF1R, MECP2, CDC20, ERBB4, IL7R, SOX4, CRLF2	311	549	19256	1.80449	1	0.720113	0.714716
GOTERM_MF_DIRECT	GO:0004917~interleukin-7 receptor activity	2	0.593472	0.0335251	IL7R, IL2RG	319	2	18811	58.9687	1	0.547275	0.535496
GOTERM_MF_DIRECT	GO:0005019~platelet-derived growth factor beta-receptor activity	2	0.593472	0.0335251	PDGFRB, PDGFRL	319	2	18811	58.9687	1	0.547275	0.535496
GOTERM_CC_DIRECT	GO:0005901~caveola	5	1.48368	0.0338482	SRC, PTCH1, KCNMA1, PTGS2, IGF1R	325	77	20472	4.09031	1	0.442017	0.424098
INTERPRO	IPR001077:O-methyltransferase, family 2	2	0.593472	0.0339204	ASMT, ASMTL	328	2	19116	58.2805	1	0.734966	0.721508
INTERPRO	IPR016461:Caffeate O-methyltransferase (COMT) family	2	0.593472	0.0339204	ASMT, ASMTL	328	2	19116	58.2805	1	0.734966	0.721508
UP_SEQ_FEATURE	DOMAIN:EGF-like 3	5	1.48368	0.0344554	NRXN3, LRP5, SLIT3, EYS, ASTN1	336	75	20495	4.06647	1	1	0.997204
GOTERM_BP_DIRECT	GO:0032355~response to estradiol	6	1.78042	0.034882	PDGFRB, TGFB1, PTCH1, TXNIP, PTGS2, ESR1	311	112	19256	3.31695	1	0.748093	0.742487
GOTERM_BP_DIRECT	GO:0008584~male gonad development	6	1.78042	0.034882	PDGFRB, NR0B1, ESR1, MAMLD1, CSMD1, GATA1	311	112	19256	3.31695	1	0.748093	0.742487
GOTERM_CC_DIRECT	GO:0045177~apical part of cell	5	1.48368	0.0352493	CETN2, PTCH1, ITGA8, MSN, EZR	325	78	20472	4.03787	1	0.447163	0.429034
GOTERM_MF_DIRECT	GO:0031625~ubiquitin protein ligase binding	11	3.26409	0.035322	KCNH2, UBE2W, TRAF4, DLG3, SRC, TNK2, TXNIP, RPA2, IKBKG, FATE1, EGFR	319	305	18811	2.12674	1	0.561434	0.54935
GOTERM_BP_DIRECT	GO:0042789~mRNA transcription from RNA polymerase II promoter	4	1.18694	0.0356757	RXRA, FLNA, AP3B1, TAF6	311	45	19256	5.50368	1	0.7517	0.746067
GOTERM_BP_DIRECT	GO:0001938~positive regulation of endothelial cell proliferation	5	1.48368	0.035676	SEMA5A, NRP2, PLXNB3, NF1, MTOR	311	77	19256	4.02055	1	0.7517	0.746067
KEGG_PATHWAY	hsa04659:Th17 cell differentiation	7	2.07715	0.0358482	RXRA, TGFB1, RORA, IKBKG, IL2RG, FOXP3, MTOR	186	108	8156	2.84209	0.999922	0.299506	0.279847
INTERPRO	IPR000219:Dbl homology (DH) domain	5	1.48368	0.0364391	ARHGEF9, OBSCN, RASGRF1, FGD1, VAV2	328	73	19116	3.99181	1	0.734966	0.721508
KEGG_PATHWAY	hsa05225:Hepatocellular carcinoma	9	2.67062	0.037127	SMARCE1, TGFB1, WNT5B, PHF10, ARAF, LRP5, EGFR, MTOR, IGF1R	186	168	8156	2.34908	0.999944	0.300497	0.280773
GOTERM_BP_DIRECT	GO:0042593~glucose homeostasis	6	1.78042	0.0372127	STK11, IGFBP5, PTCH1, CSMD1, SOX4, IGF1R	311	114	19256	3.25876	1	0.77726	0.771436
INTERPRO	IPR013649:Integrin alpha-2	3	0.890208	0.0372659	ITGA4, ITGA8, ITGA5	328	18	19116	9.71341	1	0.734966	0.721508
INTERPRO	IPR006212:Furin-like repeat	3	0.890208	0.0372659	ERBB4, EGFR, IGF1R	328	18	19116	9.71341	1	0.734966	0.721508
INTERPRO	IPR000413:Integrin alpha chain	3	0.890208	0.0372659	ITGA4, ITGA8, ITGA5	328	18	19116	9.71341	1	0.734966	0.721508
UP_SEQ_FEATURE	REPEAT:FG-GAP 2	3	0.890208	0.0379288	ITGA4, ITGA8, ITGA5	336	19	20495	9.63111	1	1	0.997204
UP_SEQ_FEATURE	REPEAT:FG-GAP 4	3	0.890208	0.0379288	ITGA4, ITGA8, ITGA5	336	19	20495	9.63111	1	1	0.997204
UP_SEQ_FEATURE	REPEAT:FG-GAP 7	3	0.890208	0.0379288	ITGA4, ITGA8, ITGA5	336	19	20495	9.63111	1	1	0.997204
UP_SEQ_FEATURE	REPEAT:FG-GAP 3	3	0.890208	0.0379288	ITGA4, ITGA8, ITGA5	336	19	20495	9.63111	1	1	0.997204
UP_SEQ_FEATURE	REPEAT:FG-GAP 1	3	0.890208	0.0379288	ITGA4, ITGA8, ITGA5	336	19	20495	9.63111	1	1	0.997204
UP_SEQ_FEATURE	REPEAT:FG-GAP 6	3	0.890208	0.0379288	ITGA4, ITGA8, ITGA5	336	19	20495	9.63111	1	1	0.997204
UP_SEQ_FEATURE	REPEAT:FG-GAP 5	3	0.890208	0.0379288	ITGA4, ITGA8, ITGA5	336	19	20495	9.63111	1	1	0.997204
GOTERM_BP_DIRECT	GO:0007568~aging	8	2.37389	0.0379621	PDGFRB, TGFB1, IGFBP5, IRAK1, TIMP2, PTGS2, ATG7, IGF1R	311	194	19256	2.55325	1	0.786077	0.780187
GOTERM_MF_DIRECT	GO:0001223~transcription coactivator binding	4	1.18694	0.0380843	CREBBP, RORA, ESR1, GATA1	319	44	18811	5.36079	1	0.589818	0.577123
GOTERM_CC_DIRECT	GO:0098794~postsynapse	6	1.78042	0.0384816	MECP2, RAB3A, ABL1, FLNA, GABRE, RAB3GAP1	325	117	20472	3.2303	1	0.47047	0.451397
GOTERM_BP_DIRECT	GO:0051056~regulation of small GTPase mediated signal transduction	6	1.78042	0.0396369	ARHGEF9, OBSCN, ARHGAP39, FGD1, VAV2, ARHGAP4	311	116	19256	3.20257	1	0.808121	0.802065
GOTERM_BP_DIRECT	GO:0008360~regulation of cell shape	7	2.07715	0.0396995	PLXNB3, MSN, SEMA3E, EZR, PLXNA4, FGD1, PLXNA3	311	155	19256	2.79622	1	0.808121	0.802065
GOTERM_CC_DIRECT	GO:0045211~postsynaptic membrane	7	2.07715	0.0400939	KCND1, MAGEE1, ERBB4, KCNMA1, ATP6AP2, COMT, GABRE	325	158	20472	2.79073	1	0.47047	0.451397
GOTERM_BP_DIRECT	GO:0008217~regulation of blood pressure	5	1.48368	0.040188	STK39, LRP5, PTGS2, RENBP, BRS3	311	80	19256	3.86977	1	0.811189	0.80511
GOTERM_CC_DIRECT	GO:0000792~heterochromatin	4	1.18694	0.0402655	MECP2, SALL1, SUV39H1, UBA1	325	48	20472	5.24923	1	0.47047	0.451397
GOTERM_MF_DIRECT	GO:0001222~transcription corepressor binding	4	1.18694	0.04031	ZBTB16, USP11, RORA, ESR1	319	45	18811	5.24166	1	0.598384	0.585505
GOTERM_BP_DIRECT	GO:0008589~regulation of smoothened signaling pathway	3	0.890208	0.04056	CREBBP, PTCH1, RORA	311	20	19256	9.28746	1	0.811877	0.805793
GOTERM_MF_DIRECT	GO:0008270~zinc ion binding	23	6.82493	0.0407382	CREBBP, PARP1, MYT1L, SUV39H1, USP22, TOP3A, APEX2, PRICKLE3, RORA, MYRIP, ESR1, GATA1, GLI2, PHF8, DRP2, AFG3L2, MMP24, RXRA, CA5B, TRAF4, DHX58, TIMP2, USP51	319	873	18811	1.55358	1	0.598384	0.585505
KEGG_PATHWAY	hsa04140:Autophagy - animal	8	2.37389	0.041122	IGBP1, STK11, RRAGD, IRS4, CFLAR, ATG7, MTOR, IGF1R	186	141	8156	2.48791	0.999981	0.313889	0.293286
INTERPRO	IPR013519:Integrin alpha beta-propellor	3	0.890208	0.0411887	ITGA4, ITGA8, ITGA5	328	19	19116	9.20218	1	0.790377	0.775906
KEGG_PATHWAY	hsa04014:Ras signaling pathway	11	3.26409	0.0412055	PDGFRB, GNGT1, FLT3, RASGRF1, ABL1, NF1, IKBKG, EGFR, FGF3, EXOC2, IGF1R	186	235	8156	2.05253	0.999982	0.313889	0.293286
UP_SEQ_FEATURE	DOMAIN:ETS	3	0.890208	0.0416971	ETV1, ERG, ETV6	336	20	20495	9.14955	1	1	0.997204
UP_SEQ_FEATURE	METAL:Zinc 3	5	1.48368	0.0421252	CREBBP, MYT1L, SUV39H1, USP22, USP51	336	80	20495	3.81231	1	1	0.997204
UP_KW_BIOLOGICAL_PROCESS	KW-0804~Transcription	58	17.2107	0.0425178	MYT1L, ZNF490, SUV39H1, CTNND2, HMGB3, RORA, AFF3, PHF6, GLI2, CCAR1, PHF8, PQBP1, MECP2, MED12, SALL1, ZNF81, MAGEA1, SSX7, IKBKG, SSX5, SOX4, PARP1, ETV1, MED4, FOXP3, ETV6, TFDP1, PSPC1, TXNIP, ERG, BCORL1, ZNF157, CREB5, KHDRBS3, ARX, GATA1, RELB, TCEAL7, SBNO2, RXRA, ERBB4, RBBP5, TCEAL2, SHOX, RBBP7, RUNX1T1, MAP2K6, CREBBP, BCL11B, PHF10, ZBTB16, USP22, PBX3, NR0B1, ESR1, TAF6, BCOR, MAMLD1	212	2444	11187	1.25229	0.980818	0.552731	0.552731
GOTERM_CC_DIRECT	GO:0016607~nuclear speck	13	3.85757	0.0425812	ZBTB16, NCAPG2, PARN, NR0B1, AKAP17A, THOC2, PQBP1, GLI2, CACNB4, PSPC1, U2AF2, MAPT, RBM10	325	432	20472	1.89556	1	0.48477	0.465118
GOTERM_MF_DIRECT	GO:0004721~phosphoprotein phosphatase activity	4	1.18694	0.0426002	PPP2R5D, DUSP9, CDC25A, CDC25B	319	46	18811	5.12771	1	0.598384	0.585505
GOTERM_MF_DIRECT	GO:0004715~non-membrane spanning protein tyrosine kinase activity	4	1.18694	0.0426002	SYK, SRC, TNK2, ABL1	319	46	18811	5.12771	1	0.598384	0.585505
BBID	85.Nuc_Rec-Coact_Complex	3	0.890208	0.0433551	CREBBP, RXRA, SRC	18	8	388	8.08333	0.797219	1	1
GOTERM_BP_DIRECT	GO:0032956~regulation of actin cytoskeleton organization	5	1.48368	0.0433681	PDGFRB, ABL1, ARHGAP17, MTOR, CDK5R1	311	82	19256	3.77539	1	0.86091	0.854458
UP_SEQ_FEATURE	DOMAIN:CUB	4	1.18694	0.0436201	NRP2, CDCP1, SEZ6L, CSMD1	336	48	20495	5.08309	1	1	0.997204
UP_SEQ_FEATURE	DOMAIN:NR LBD	4	1.18694	0.0436201	RXRA, NR0B1, RORA, ESR1	336	48	20495	5.08309	1	1	0.997204
GOTERM_BP_DIRECT	GO:0021549~cerebellum development	4	1.18694	0.0442201	MECP2, GART, CDK5R1, IGF1R	311	49	19256	5.0544	1	0.870628	0.864103
GOTERM_CC_DIRECT	GO:0016604~nuclear body	11	3.26409	0.0442733	CREBBP, OBSCN, PARP1, ZBTB16, ABL1, RPA2, CTAG2, AFF3, LAGE3, MAMLD1, PQBP1	325	339	20472	2.04395	1	0.491434	0.471511
INTERPRO	IPR016024:Armadillo-type fold	12	3.56083	0.0448852	ARMCX2, CTNND2, NCAPG2, ELMO1, NF1, AP3B1, PPP2R5D, WDFY3, TAF6, PPP2R5C, CTNNBL1, MTOR	328	358	19116	1.95354	1	0.821762	0.806716
GOTERM_MF_DIRECT	GO:0001784~phosphotyrosine binding	4	1.18694	0.0449543	SYK, NCK2, ABL1, VAV2	319	47	18811	5.01861	1	0.615004	0.601767
GOTERM_MF_DIRECT	GO:0005085~guanyl-nucleotide exchange factor activity	9	2.67062	0.045992	ARHGEF9, OBSCN, IQSEC2, IQSEC1, RASGRF1, ELMO1, RAB3GAP1, FGD1, VAV2	319	234	18811	2.26803	1	0.615004	0.601767
INTERPRO	IPR001723:Steroid hormone receptor	4	1.18694	0.0462862	RXRA, NR0B1, RORA, ESR1	328	47	19116	4.96004	1	0.821762	0.806716
INTERPRO	IPR008271:Serine/threonine-protein kinase, active site	11	3.26409	0.0462964	SRPK3, STK11, OBSCN, PNCK, IRAK1, ARAF, PRKX, PIM2, MAP2K7, CDK16, MAP2K6	328	316	19116	2.02875	1	0.821762	0.806716
GOTERM_BP_DIRECT	GO:0043066~negative regulation of apoptotic process	15	4.45104	0.0463797	PDGFRB, BCL11B, SRC, ARAF, CFLAR, GATA1, EGFR, MTOR, GLI2, IGF1R, ERBB4, FLNA, PIM2, FATE1, MAGEA4	311	526	19256	1.76568	1	0.905724	0.898936
GOTERM_CC_DIRECT	GO:0030863~cortical cytoskeleton	3	0.890208	0.0468418	MPP1, FLNA, EZR	325	22	20472	8.58965	1	0.507262	0.486697
GOTERM_BP_DIRECT	GO:0072683~T cell extravasation	2	0.593472	0.0475257	CD99, XG	311	3	19256	41.2776	1	0.913254	0.90641
GOTERM_BP_DIRECT	GO:0006576~cellular biogenic amine metabolic process	2	0.593472	0.0475257	MECP2, MAOA	311	3	19256	41.2776	1	0.913254	0.90641
UP_SEQ_FEATURE	DOMAIN:GRF-type	2	0.593472	0.0482415	TOP3A, APEX2	336	3	20495	40.6647	1	1	0.997204
UP_SEQ_FEATURE	REGION:DVD domain	2	0.593472	0.0482415	MAP2K7, MAP2K6	336	3	20495	40.6647	1	1	0.997204
GOTERM_BP_DIRECT	GO:0002223~stimulatory C-type lectin receptor signaling pathway	3	0.890208	0.048292	CREBBP, SYK, SRC	311	22	19256	8.44315	1	0.913365	0.906521
GOTERM_BP_DIRECT	GO:0050908~detection of light stimulus involved in visual perception	3	0.890208	0.048292	CACNB4, CACNA1F, EYS	311	22	19256	8.44315	1	0.913365	0.906521
INTERPRO	IPR000536:Nuclear hormone receptor, ligand-binding, core	4	1.18694	0.0487684	RXRA, NR0B1, RORA, ESR1	328	48	19116	4.85671	1	0.832979	0.817727
GOTERM_CC_DIRECT	GO:0010494~cytoplasmic stress granule	5	1.48368	0.0493548	MBNL1, RBFOX1, CELF1, CIRBP, PQBP1	325	87	20472	3.62016	1	0.521751	0.500599
GOTERM_MF_DIRECT	GO:0003714~transcription corepressor activity	8	2.37389	0.0494038	MECP2, CREBBP, NR0B1, BCOR, BCORL1, FOXP3, CCAR1, RUNX1T1	319	196	18811	2.40688	1	0.615004	0.601767
INTERPRO	IPR013517:FG-GAP repeat	3	0.890208	0.0494706	ITGA4, ITGA8, ITGA5	328	21	19116	8.32578	1	0.832979	0.817727
KEGG_PATHWAY	hsa05224:Breast cancer	8	2.37389	0.0495743	WNT5B, ARAF, LRP5, ESR1, EGFR, FGF3, MTOR, IGF1R	186	147	8156	2.38637	0.999998	0.366849	0.342771
GOTERM_MF_DIRECT	GO:0004992~platelet activating factor receptor activity	2	0.593472	0.0498651	PDGFRB, PDGFRL	319	3	18811	39.3124	1	0.615004	0.601767
GOTERM_MF_DIRECT	GO:0005006~epidermal growth factor-activated receptor activity	2	0.593472	0.0498651	ERBB4, EGFR	319	3	18811	39.3124	1	0.615004	0.601767
GOTERM_MF_DIRECT	GO:0000976~transcription regulatory region sequence-specific DNA binding	9	2.67062	0.0498927	KCNH2, RXRA, ERBB4, PSPC1, RBBP5, SUV39H1, BCOR, GATA1, SOX4	319	238	18811	2.22991	1	0.615004	0.601767
INTERPRO	IPR000751:M-phase inducer phosphatase	2	0.593472	0.050448	CDC25A, CDC25B	328	3	19116	38.8537	1	0.832979	0.817727
KEGG_PATHWAY	hsa04211:Longevity regulating pathway	6	1.78042	0.0512846	STK11, IRS4, PRKAB1, MTOR, CREB5, IGF1R	186	89	8156	2.95614	0.999999	0.368338	0.344161
GOTERM_BP_DIRECT	GO:0007613~memory	5	1.48368	0.0519197	ITGA8, MAPT, ITGA5, PTGS2, CSMD1	311	87	19256	3.55841	1	0.959741	0.952549
UP_KW_DOMAIN	KW-0245~EGF-like domain	9	2.67062	0.0519729	FBLN7, CD93, NRXN3, LRP5, SLIT3, THBS2, PTGS2, EYS, ASTN1	250	244	14922	2.20161	0.706994	0.332935	0.332935
GOTERM_BP_DIRECT	GO:0038095~Fc-epsilon receptor signaling pathway	3	0.890208	0.0523423	SYK, MAP2K7, VAV2	311	23	19256	8.07605	1	0.959741	0.952549
GOTERM_BP_DIRECT	GO:0060252~positive regulation of glial cell proliferation	3	0.890208	0.0523423	MECP2, EGFR, MTOR	311	23	19256	8.07605	1	0.959741	0.952549
GOTERM_BP_DIRECT	GO:0009792~embryo development ending in birth or egg hatching	3	0.890208	0.0523423	CELF1, USP22, CDK5R1	311	23	19256	8.07605	1	0.959741	0.952549
UP_SEQ_FEATURE	DOMAIN:Fibronectin type-III 3	5	1.48368	0.0524989	OBSCN, DSCAM, L1CAM, IGF1R, HCFC1	336	86	20495	3.54634	1	1	0.997204
SMART	SM00261:FU	3	0.890208	0.0525139	ERBB4, EGFR, IGF1R	215	18	10337	8.01318	0.999911	1	1
KEGG_PATHWAY	hsa05226:Gastric cancer	8	2.37389	0.0526197	RXRA, TGFB1, WNT5B, ARAF, LRP5, EGFR, FGF3, MTOR	186	149	8156	2.35433	0.999999	0.368338	0.344161
GOTERM_CC_DIRECT	GO:0030672~synaptic vesicle membrane	5	1.48368	0.0528542	ATP6AP1, ATP6AP2, SLC17A7, SYP, SYN1	325	89	20472	3.53881	1	0.545751	0.523626
GOTERM_MF_DIRECT	GO:0043565~sequence-specific DNA binding	11	3.26409	0.0532456	RXRA, SHOX, ETV1, RORA, MAPT, ERG, ESR1, GATA1, FOXP3, GLI2, ETV6	319	328	18811	1.97761	1	0.643207	0.629363
GOTERM_BP_DIRECT	GO:0034605~cellular response to heat	4	1.18694	0.0536848	IRAK1, NF1, MAPT, PTGS2	311	53	19256	4.67294	1	0.97042	0.963148
GOTERM_BP_DIRECT	GO:0010467~gene expression	5	1.48368	0.0537327	MECP2, IL7R, IL2RG, FOXP3, SOX4	311	88	19256	3.51798	1	0.97042	0.963148
UP_SEQ_FEATURE	DOMAIN:EGF-like	8	2.37389	0.0548502	FBLN7, CD93, NRXN3, SLIT3, THBS2, PTGS2, EYS, ASTN1	336	207	20495	2.35737	1	1	0.997204
GOTERM_CC_DIRECT	GO:0005788~endoplasmic reticulum lumen	10	2.96736	0.0555684	F8, STS, IGFBP5, WNT5B, FLT3, PRKCSH, APLP2, ARSD, CFP, PTGS2	325	306	20472	2.05852	1	0.560735	0.538003
GOTERM_MF_DIRECT	GO:0005178~integrin binding	7	2.07715	0.0561083	SYK, ITGA4, SRC, ITGA8, TIMP2, ITGA5, EGFR	319	161	18811	2.56385	1	0.663068	0.648797
GOTERM_BP_DIRECT	GO:0035176~social behavior	4	1.18694	0.0561909	MECP2, NLGN3, NRXN3, MTOR	311	54	19256	4.5864	1	0.998046	0.990567
GOTERM_BP_DIRECT	GO:0090398~cellular senescence	4	1.18694	0.0561909	ABL1, MAP2K7, IGF1R, MAP2K6	311	54	19256	4.5864	1	0.998046	0.990567
GOTERM_BP_DIRECT	GO:2000249~regulation of actin cytoskeleton reorganization	3	0.890208	0.0565088	TGFB1, ABL1, SEMA3E	311	24	19256	7.73955	1	0.998046	0.990567
UP_SEQ_FEATURE	TOPO_DOM:Cytoplasmic	75	22.2552	0.0568859	SEMA5A, NRP2, FLT3, COMT, IGF1R, BRS3, MMP24, STS, KCNT2, VSIG4, A4GALT, PTCRA, PDGFRB, KCNH2, KCND1, CD93, ATP6AP1, DSCAM, ITGA4, APLP2, ATP6AP2, SYP, TMC5, SEZ6L, PPP1R3F, VAMP7, ARMCX2, CDCP1, KCNMA1, ARMCX6, IL3RA, ITGA8, ITGA5, IL9R, ASTN1, NLGN3, MAOA, NRXN3, LRP5, ATP1A4, CD99L2, CACNA1F, IL2RG, CSF2RA, EGFR, SLC7A3, P2RY8, PORCN, ERBB4, SLC17A7, CD58, GABRE, STX2, CSMD1, CD99, PLXNA4, SLC…	336	3805	20495	1.20231	1	1	0.997204
GOTERM_MF_DIRECT	GO:0043548~phosphatidylinositol 3-kinase binding	3	0.890208	0.0570853	PDGFRB, IRS4, IGF1R	319	23	18811	7.69156	1	0.663068	0.648797
BIOCARTA	h_ptc1Pathway:Sonic Hedgehog (SHH) Receptor Ptc1 Regulates cell cycle	3	0.890208	0.0578797	PTCH1, CDC25A, CDC25B	60	11	1623	7.37727	0.999928	1	1
BIOCARTA	h_egfr_smrtePathway:Map Kinase Inactivation of SMRT Corepressor	3	0.890208	0.0578797	RXRA, ZBTB16, EGFR	60	11	1623	7.37727	0.999928	1	1
UP_KW_DOMAIN	KW-0175~Coiled coil	75	22.2552	0.0579018	PHLDB1, CCDC120, MYT1L, CELF1, PRKCSH, CTNND2, RASGRF1, NCAPG2, ARHGAP4, IGF1R, GLI2, CCAR1, CABIN1, GNGT1, KCNT2, DHX58, LUC7L, CEP170, IKBKG, ERC2, CTNNBL1, GRIPAP1, SH3GLB2, PARP1, TSC22D3, APLP2, ATP6AP2, SHROOM2, AP3B1, MYRIP, THOC2, MED4, SPTB, FOXP3, HCFC1, CACNB4, VAMP7, OBSCN, TFDP1, TRAF4, PSPC1, PARD3, EXOC4, EZR, EXOC2, FBLN7, PARN, ARHGAP17, AKAP17A, MLLT6, DRP2, TCEAL7, PDZD4, SBNO2…	250	3758	14922	1.19122	0.746363	0.332935	0.332935
SMART	SM00191:Int_alpha	3	0.890208	0.0579113	ITGA4, ITGA8, ITGA5	215	19	10337	7.59143	0.999967	1	1
GOTERM_BP_DIRECT	GO:0071407~cellular response to organic cyclic compound	4	1.18694	0.0587518	TGFB1, IGFBP5, GLI2, HCFC1	311	55	19256	4.50301	1	1	0.99292
INTERPRO	IPR000742:Epidermal growth factor-like domain	9	2.67062	0.0592129	FBLN7, CD93, NRXN3, LRP5, SLIT3, THBS2, PTGS2, EYS, ASTN1	328	244	19116	2.14969	1	0.905753	0.889169
SMART	SM00325:RhoGEF	5	1.48368	0.0593235	ARHGEF9, OBSCN, RASGRF1, FGD1, VAV2	215	71	10337	3.38585	0.999975	1	1
GOTERM_CC_DIRECT	GO:0009897~external side of plasma membrane	13	3.85757	0.0600914	ITGA4, ATP6AP2, IL2RG, CSF2RA, IL3RA, ITGA8, SDC1, ITGA5, IL7R, CD22, IL9R, ASTN1, CRLF2	325	456	20472	1.79579	1	0.587373	0.563561
GOTERM_BP_DIRECT	GO:0030325~adrenal gland development	3	0.890208	0.0607869	SALL1, NF1, NR0B1	311	25	19256	7.42997	1	1	0.99292
GOTERM_MF_DIRECT	GO:0005158~insulin receptor binding	3	0.890208	0.0615981	SRC, IRS4, IGF1R	319	24	18811	7.37108	1	0.701985	0.686877
GOTERM_CC_DIRECT	GO:0060203~clathrin-sculpted glutamate transport vesicle membrane	2	0.593472	0.0618233	RAB3A, SLC17A7	325	4	20472	31.4954	1	0.587373	0.563561
GOTERM_CC_DIRECT	GO:0005884~actin filament	5	1.48368	0.0621769	SRC, WIPF3, WAS, FLNA, EZR	325	94	20472	3.35057	1	0.587373	0.563561
UP_SEQ_FEATURE	DOMAIN:Rhodanese	3	0.890208	0.0624409	DUSP9, CDC25A, CDC25B	336	25	20495	7.31964	1	1	0.997204
UP_KW_CELLULAR_COMPONENT	KW-0963~Cytoplasm	104	30.8605	0.0625179	CYFIP2, RAB3A, WIPF3, COMT, CCAR1, CDC20, STK11, DHX58, MAGEA1, EYS, SH3GLB2, MBNL1, RBFOX1, G6PD, CIRBP, FOXP3, CDC25B, HCFC1, OBSCN, PSPC1, PARD3, RRAGD, ELMO1, TXNIP, WDFY3, ERG, EZR, SET, STK39, ARHGAP17, PLCXD1, PDZD4, IRAK1, ABL1, MAP2K7, ATG7, MAP2K6, CREBBP, IQSEC2, MAGEE1, IQSEC1, TNK2, MSN, NR0B1, ESR1, LAS1L, UBA1, CDK16, BEX5, CLIC5, CCDC120, CELF1, CETN2, FHL1, HMGB3, WDR45, ARHGAP4,…	291	5470	17543	1.14619	0.902126	0.402071	0.390902
GOTERM_BP_DIRECT	GO:0060745~mammary gland branching involved in pregnancy	2	0.593472	0.0628619	ESR1, CSMD1	311	4	19256	30.9582	1	1	0.99292
GOTERM_BP_DIRECT	GO:0006475~internal protein amino acid acetylation	2	0.593472	0.0628619	NAA10, MAPT	311	4	19256	30.9582	1	1	0.99292
GOTERM_BP_DIRECT	GO:0051138~positive regulation of NK T cell differentiation	2	0.593472	0.0628619	ZBTB16, AP3B1	311	4	19256	30.9582	1	1	0.99292
GOTERM_BP_DIRECT	GO:0038156~interleukin-3-mediated signaling pathway	2	0.593472	0.0628619	SYK, IL3RA	311	4	19256	30.9582	1	1	0.99292
GOTERM_BP_DIRECT	GO:1903055~positive regulation of extracellular matrix organization	2	0.593472	0.0628619	ABL1, CFLAR	311	4	19256	30.9582	1	1	0.99292
GOTERM_BP_DIRECT	GO:0014044~Schwann cell development	2	0.593472	0.0628619	MED12, NF1	311	4	19256	30.9582	1	1	0.99292
GOTERM_BP_DIRECT	GO:0002361~CD4-positive, CD25-positive, alpha-beta regulatory T cell differentiation	2	0.593472	0.0628619	IL2RG, FOXP3	311	4	19256	30.9582	1	1	0.99292
GOTERM_BP_DIRECT	GO:0002328~pro-B cell differentiation	2	0.593472	0.0628619	FLT3, SOX4	311	4	19256	30.9582	1	1	0.99292
GOTERM_BP_DIRECT	GO:1902115~regulation of organelle assembly	2	0.593472	0.0628619	MSN, EZR	311	4	19256	30.9582	1	1	0.99292
GOTERM_BP_DIRECT	GO:0032831~positive regulation of CD4-positive, CD25-positive, alpha-beta regulatory T cell differentiation	2	0.593472	0.0628619	IL2RG, FOXP3	311	4	19256	30.9582	1	1	0.99292
GOTERM_BP_DIRECT	GO:0007507~heart development	8	2.37389	0.0633217	MED12, TGFB1, SALL1, ERBB4, NF1, BCOR, SOX4, GLI2	311	218	19256	2.27216	1	1	0.99292
UP_SEQ_FEATURE	MOTIF:SH3-binding	4	1.18694	0.0636495	ELMO1, SHOX, ARHGAP17, FGD1	336	56	20495	4.35693	1	1	0.997204
UP_SEQ_FEATURE	TRANSMEM:Helical; Name=Segment S5	4	1.18694	0.0636495	KCNH2, KCND1, KCNT2, KCNMA1	336	56	20495	4.35693	1	1	0.997204
UP_SEQ_FEATURE	TRANSMEM:Helical; Name=Segment S6	4	1.18694	0.0636495	KCNH2, KCND1, KCNT2, KCNMA1	336	56	20495	4.35693	1	1	0.997204
UP_SEQ_FEATURE	DOMAIN:RCK N-terminal	2	0.593472	0.0638007	KCNT2, KCNMA1	336	4	20495	30.4985	1	1	0.997204
UP_SEQ_FEATURE	REGION:Mitochondrion outer membrane (MOM)-targeting sequence	2	0.593472	0.0638007	ARMCX2, ARMCX6	336	4	20495	30.4985	1	1	0.997204
UP_SEQ_FEATURE	DOMAIN:BK_channel_a	2	0.593472	0.0638007	KCNT2, KCNMA1	336	4	20495	30.4985	1	1	0.997204
GOTERM_BP_DIRECT	GO:0045786~negative regulation of cell cycle	4	1.18694	0.0640353	TGFB1, SUV39H1, TAF6, PTGS2	311	57	19256	4.34501	1	1	0.99292
INTERPRO	IPR000048:IQ motif, EF-hand binding site	5	1.48368	0.0642472	MYH7B, OBSCN, IQSEC2, IQSEC1, RASGRF1	328	88	19116	3.31139	1	0.905753	0.889169
UP_SEQ_FEATURE	CROSSLNK:Glycyl lysine isopeptide (Lys-Gly) (interchain with G-Cter in SUMO2)	29	8.60534	0.0651236	KHDRBS3, CELF1, CETN2, FHL1, PHF6, CCAR1, GLI2, ZNF81, SALL1, RXRA, WDR70, RBBP5, RBBP7, SMARCE1, PARP1, BCL11B, GPKOW, PHF10, ETV1, ETV6, HCFC1, LAS1L, NUP50, TAF6, ERG, BCOR, KIAA1958, BCORL1, CREB5	336	1267	20495	1.39614	1	1	0.997204
GOTERM_BP_DIRECT	GO:0043113~receptor clustering	3	0.890208	0.0651719	ITGA4, DLG3, FLNA	311	26	19256	7.1442	1	1	0.99292
BIOCARTA	h_vdrPathway:Control of Gene Expression by Vitamin D Receptor	4	1.18694	0.0655608	SMARCE1, CREBBP, RXRA, PRMT1	60	26	1623	4.16154	0.999981	1	1
GOTERM_CC_DIRECT	GO:0043202~lysosomal lumen	5	1.48368	0.0661331	PDGFRB, BGN, SDC1, FMOD, GPC6	325	96	20472	3.28077	1	0.611731	0.586931
GOTERM_MF_DIRECT	GO:0043274~phospholipase binding	3	0.890208	0.0662278	SYK, SRC, WAS	319	25	18811	7.07624	1	0.727302	0.711648
GOTERM_MF_DIRECT	GO:0051018~protein kinase A binding	3	0.890208	0.0662278	AKAP17A, MYRIP, EZR	319	25	18811	7.07624	1	0.727302	0.711648
UP_SEQ_FEATURE	DOMAIN:Ig-like C2-type 5	4	1.18694	0.0664057	PDGFRB, DSCAM, L1CAM, CD22	336	57	20495	4.28049	1	1	0.997204
KEGG_PATHWAY	hsa04110:Cell cycle	7	2.07715	0.0665303	CDC20, CREBBP, TGFB1, TFDP1, ABL1, CDC25A, CDC25B	186	126	8156	2.43608	1	0.453457	0.423693
INTERPRO	IPR015419:EKC/KEOPS complex, subunit Pcc1	2	0.593472	0.0666937	CTAG2, LAGE3	328	4	19116	29.1402	1	0.905753	0.889169
INTERPRO	IPR007797:Transcription factor AF4/FMR2	2	0.593472	0.0666937	AFF3, AFF1	328	4	19116	29.1402	1	0.905753	0.889169
INTERPRO	IPR004102:Poly(ADP-ribose) polymerase, regulatory domain	2	0.593472	0.0666937	PARP4, PARP1	328	4	19116	29.1402	1	0.905753	0.889169
INTERPRO	IPR003929:Potassium channel, calcium-activated, BK, alpha subunit	2	0.593472	0.0666937	KCNT2, KCNMA1	328	4	19116	29.1402	1	0.905753	0.889169
INTERPRO	IPR011174:Ezrin/radixin/moesin	2	0.593472	0.0666937	MSN, EZR	328	4	19116	29.1402	1	0.905753	0.889169
INTERPRO	IPR011259:Ezrin/radixin/moesin, C-terminal	2	0.593472	0.0666937	MSN, EZR	328	4	19116	29.1402	1	0.905753	0.889169
INTERPRO	IPR016245:Tyrosine protein kinase, EGF/ERB/XmrK receptor	2	0.593472	0.0666937	ERBB4, EGFR	328	4	19116	29.1402	1	0.905753	0.889169
GOTERM_BP_DIRECT	GO:0034446~substrate adhesion-dependent cell spreading	4	1.18694	0.0667567	ITGA4, SRC, ITGA8, ABL1	311	58	19256	4.2701	1	1	0.99292
UP_KW_CELLULAR_COMPONENT	KW-0968~Cytoplasmic vesicle	18	5.34125	0.0670118	PDGFRB, SPAG9, RAB3A, ATP6AP1, IQSEC1, TNK2, ATP6AP2, ABCA4, AP3B1, MYRIP, SYP, MTOR, EBP, STS, VAMP7, SLC17A7, CDK16, ASTN1	291	691	17543	1.57038	0.917673	0.402071	0.390902
INTERPRO	IPR001763:Rhodanese-like domain	3	0.890208	0.0676126	DUSP9, CDC25A, CDC25B	328	25	19116	6.99366	1	0.905753	0.889169
BIOCARTA	h_srcRPTPPathway:Activation of Src by Protein-tyrosine phosphatase alpha	3	0.890208	0.0678659	SRC, CDC25A, CDC25B	60	12	1623	6.7625	0.999987	1	1
UP_SEQ_FEATURE	TRANSMEM:Helical; Name=Segment S3	4	1.18694	0.0692157	KCNH2, KCND1, KCNT2, KCNMA1	336	58	20495	4.20669	1	1	0.997204
UP_SEQ_FEATURE	TRANSMEM:Helical; Name=Segment S2	4	1.18694	0.0692157	KCNH2, KCND1, KCNT2, KCNMA1	336	58	20495	4.20669	1	1	0.997204
UP_SEQ_FEATURE	TRANSMEM:Helical; Name=Segment S1	4	1.18694	0.0692157	KCNH2, KCND1, KCNT2, KCNMA1	336	58	20495	4.20669	1	1	0.997204
SMART	SM00450:RHOD	3	0.890208	0.0692445	DUSP9, CDC25A, CDC25B	215	21	10337	6.86844	0.999996	1	1
GOTERM_BP_DIRECT	GO:0034644~cellular response to UV	4	1.18694	0.0695301	CREBBP, PARP1, PTGS2, CDC25A	311	59	19256	4.19772	1	1	0.99292
GOTERM_BP_DIRECT	GO:0048843~negative regulation of axon extension involved in axon guidance	3	0.890208	0.0696592	SEMA5A, SEMA3E, PLXNA3	311	27	19256	6.8796	1	1	0.99292
UP_SEQ_FEATURE	COMPBIAS:Pro residues	43	12.7596	0.0704229	OTUD5, CCDC120, KHDRBS3, PRKCSH, SYNPO2, CTNND2, ARX, WIPF3, LRP5, IRS4, WAS, ARHGAP17, CFP, FGD1, MLLT6, MECP2, MED12, NHSL2, MMP24, IRAK1, USP51, PIM2, EMD, SMARCE1, CREBBP, BCL11B, IGFBP5, IQSEC2, IQSEC1, TNK2, PTCH1, ABCA4, SHROOM2, PPP2R3B, ESR1, SYN1, XG, HCFC1, OBSCN, DLG3, NF1, BCORL1, MAMLD1	336	2041	20495	1.28509	1	1	0.997204
INTERPRO	IPR003598:Immunoglobulin subtype 2	9	2.67062	0.0714925	PDGFRB, OBSCN, DSCAM, LSAMP, VSIG4, L1CAM, MDGA2, PDGFRL, CD22	328	254	19116	2.06506	1	0.935186	0.918063
KEGG_PATHWAY	hsa01522:Endocrine resistance	6	1.78042	0.0715613	SRC, ARAF, ESR1, EGFR, MTOR, IGF1R	186	98	8156	2.68466	1	0.468004	0.437285
GOTERM_MF_DIRECT	GO:0005080~protein kinase C binding	4	1.18694	0.0718708	PRKCSH, SRC, ABL1, FLNA	319	57	18811	4.13815	1	0.772532	0.755905
GOTERM_CC_DIRECT	GO:0008305~integrin complex	3	0.890208	0.0720879	ITGA4, ITGA8, ITGA5	325	28	20472	6.74901	1	0.653205	0.626723
INTERPRO	IPR008145:Guanylate kinase/L-type calcium channel	3	0.890208	0.072444	MPP1, CACNB4, DLG3	328	26	19116	6.72467	1	0.935186	0.918063
GOTERM_BP_DIRECT	GO:0018105~peptidyl-serine phosphorylation	7	2.07715	0.0728846	PNCK, SYK, SRC, STK39, PRKX, MTOR, CDK5R1	311	181	19256	2.39456	1	1	0.99292
GOTERM_MF_DIRECT	GO:0051117~ATPase binding	5	1.48368	0.0729045	RAB3A, SRC, EZR, ESR1, EGFR	319	93	18811	3.17036	1	0.772532	0.755905
KEGG_PATHWAY	hsa05167:Kaposi sarcoma-associated herpesvirus infection	9	2.67062	0.0738013	GNGT1, CREBBP, SYK, SRC, IKBKG, MAP2K7, PTGS2, MTOR, MAP2K6	186	194	8156	2.03425	1	0.468004	0.437285
INTERPRO	IPR013088:Zinc finger, NHR/GATA-type	4	1.18694	0.0738965	RXRA, RORA, ESR1, GATA1	328	57	19116	4.08986	1	0.936902	0.919748
KEGG_PATHWAY	hsa05230:Central carbon metabolism in cancer	5	1.48368	0.0740855	PDGFRB, G6PD, FLT3, EGFR, MTOR	186	70	8156	3.1321	1	0.468004	0.437285
GOTERM_BP_DIRECT	GO:0032703~negative regulation of interleukin-2 production	3	0.890208	0.0742445	VSIG4, EZR, FOXP3	311	28	19256	6.6339	1	1	0.99292
GOTERM_MF_DIRECT	GO:0030374~ligand-dependent nuclear receptor transcription coactivator activity	4	1.18694	0.074884	MED12, USP22, MED4, CCAR1	319	58	18811	4.0668	1	0.779826	0.763042
GOTERM_CC_DIRECT	GO:0005667~transcription factor complex	8	2.37389	0.0754845	CREBBP, RXRA, TFDP1, PARP1, PBX3, ESR1, GATA1, SOX4	325	231	20472	2.1815	1	0.670303	0.643128
SMART	SM00430:HOLI	4	1.18694	0.0767753	RXRA, NR0B1, RORA, ESR1	215	48	10337	4.00659	0.999999	1	1
INTERPRO	IPR002165:Plexin	3	0.890208	0.0773831	PLXNB3, PLXNA4, PLXNA3	328	27	19116	6.47561	1	0.963895	0.946246
GOTERM_BP_DIRECT	GO:1905244~regulation of modification of synaptic structure	2	0.593472	0.0779519	GRIPAP1, ABL1	311	5	19256	24.7666	1	1	0.99292
GOTERM_BP_DIRECT	GO:0072709~cellular response to sorbitol	2	0.593472	0.0779519	MAP2K7, MAP2K6	311	5	19256	24.7666	1	1	0.99292
GOTERM_BP_DIRECT	GO:0022614~membrane to membrane docking	2	0.593472	0.0779519	MSN, EZR	311	5	19256	24.7666	1	1	0.99292
GOTERM_BP_DIRECT	GO:0070525~tRNA threonylcarbamoyladenosine metabolic process	2	0.593472	0.0779519	CTAG2, LAGE3	311	5	19256	24.7666	1	1	0.99292
GOTERM_BP_DIRECT	GO:0021637~trigeminal nerve structural organization	2	0.593472	0.0779519	PLXNA4, PLXNA3	311	5	19256	24.7666	1	1	0.99292
GOTERM_BP_DIRECT	GO:0002513~tolerance induction to self antigen	2	0.593472	0.0779519	TGFB1, FOXP3	311	5	19256	24.7666	1	1	0.99292
GOTERM_BP_DIRECT	GO:0050904~diapedesis	2	0.593472	0.0779519	ITGA4, CD99L2	311	5	19256	24.7666	1	1	0.99292
GOTERM_BP_DIRECT	GO:0032042~mitochondrial DNA metabolic process	2	0.593472	0.0779519	PARP1, TOP3A	311	5	19256	24.7666	1	1	0.99292
GOTERM_BP_DIRECT	GO:0021889~olfactory bulb interneuron differentiation	2	0.593472	0.0779519	SALL1, ERBB4	311	5	19256	24.7666	1	1	0.99292
GOTERM_BP_DIRECT	GO:0051592~response to calcium ion	4	1.18694	0.0781559	KCNMA1, TXNIP, SDC1, EGFR	311	62	19256	3.99461	1	1	0.99292
GOTERM_BP_DIRECT	GO:0007612~learning	4	1.18694	0.0781559	NLGN3, NRXN3, COMT, PTGS2	311	62	19256	3.99461	1	1	0.99292
BIOCARTA	h_cblPathway:CBL mediated ligand-induced downregulation of EGF receptors	3	0.890208	0.0783745	SH3GLB2, SRC, EGFR	60	13	1623	6.24231	0.999998	1	1
GOTERM_BP_DIRECT	GO:0006974~cellular response to DNA damage stimulus	9	2.67062	0.0787402	STK11, PARP4, PARP1, RBBP5, SUV39H1, ABL1, UBA1, IKBKG, MTOR	311	276	19256	2.01901	1	1	0.99292
GOTERM_BP_DIRECT	GO:0010971~positive regulation of G2/M transition of mitotic cell cycle	3	0.890208	0.0789234	MECP2, CDC25A, CDC25B	311	29	19256	6.40514	1	1	0.99292
GOTERM_BP_DIRECT	GO:0007585~respiratory gaseous exchange	3	0.890208	0.0789234	MECP2, TRAF4, PBX3	311	29	19256	6.40514	1	1	0.99292
UP_SEQ_FEATURE	SITE:Cleavage; by anthrax lethal factor	2	0.593472	0.0791063	MAP2K7, MAP2K6	336	5	20495	24.3988	1	1	0.997204
UP_SEQ_FEATURE	DOMAIN:PSI 1	2	0.593472	0.0791063	PLXNB3, PLXNA4	336	5	20495	24.3988	1	1	0.997204
UP_SEQ_FEATURE	TRANSMEM:Helical; Signal-anchor	2	0.593472	0.0791063	ARMCX2, ARMCX6	336	5	20495	24.3988	1	1	0.997204
UP_SEQ_FEATURE	REGION:D domain	2	0.593472	0.0791063	MAP2K7, MAP2K6	336	5	20495	24.3988	1	1	0.997204
UP_SEQ_FEATURE	REGION:Phosphatidylinositol binding	2	0.593472	0.0791063	MSN, EZR	336	5	20495	24.3988	1	1	0.997204
UP_SEQ_FEATURE	DOMAIN:PSI 2	2	0.593472	0.0791063	PLXNB3, PLXNA4	336	5	20495	24.3988	1	1	0.997204
UP_SEQ_FEATURE	MUTAGEN:D->N: Loss of kinase activity.	2	0.593472	0.0791063	IRAK1, ERBB4	336	5	20495	24.3988	1	1	0.997204
UP_SEQ_FEATURE	MOTIF:[IL]-x-C-x-x-[DE] motif	2	0.593472	0.0791063	MSN, EZR	336	5	20495	24.3988	1	1	0.997204
UP_SEQ_FEATURE	DOMAIN:PSI 3	2	0.593472	0.0791063	PLXNB3, PLXNA4	336	5	20495	24.3988	1	1	0.997204
UP_SEQ_FEATURE	DOMAIN:GF_recep_IV	2	0.593472	0.0791063	ERBB4, EGFR	336	5	20495	24.3988	1	1	0.997204
UP_SEQ_FEATURE	DOMAIN:PARP alpha-helical	2	0.593472	0.0791063	PARP4, PARP1	336	5	20495	24.3988	1	1	0.997204
KEGG_PATHWAY	hsa05218:Melanoma	5	1.48368	0.0803475	PDGFRB, ARAF, EGFR, FGF3, IGF1R	186	72	8156	3.0451	1	0.495476	0.462954
UP_KW_BIOLOGICAL_PROCESS	KW-0221~Differentiation	21	6.23145	0.080692	SEMA5A, SRPK3, NRP2, MYT1L, SUV39H1, FHL1, ARX, WIPF3, PRKX, SEMA3E, L1CAM, FGF3, SYT17, CDC20, STK11, SBNO2, OBSCN, PARD3, ITGA8, SLIT3, CDK16	212	759	11187	1.46001	0.999527	0.917871	0.917871
GOTERM_MF_DIRECT	GO:0098632~protein binding involved in cell-cell adhesion	3	0.890208	0.0807675	DSCAM, PLXNB3, CD200	319	28	18811	6.31807	1	0.82684	0.809044
UP_SEQ_FEATURE	DNA_BIND:ETS	3	0.890208	0.0810197	ETV1, ERG, ETV6	336	29	20495	6.31004	1	1	0.997204
GOTERM_BP_DIRECT	GO:0043525~positive regulation of neuron apoptotic process	4	1.18694	0.0811306	ABL1, NF1, MAP2K7, CDK5R1	311	63	19256	3.9312	1	1	0.99292
GOTERM_CC_DIRECT	GO:0016514~SWI/SNF complex	3	0.890208	0.081288	SMARCE1, BCL11B, PHF10	325	30	20472	6.29908	1	0.707683	0.678993
INTERPRO	IPR002554:Protein phosphatase 2A, regulatory B subunit, B56	2	0.593472	0.0826622	PPP2R5D, PPP2R5C	328	5	19116	23.3122	1	0.986018	0.967964
INTERPRO	IPR008954:Moesin	2	0.593472	0.0826622	MSN, EZR	328	5	19116	23.3122	1	0.986018	0.967964
INTERPRO	IPR001791:Laminin G domain	4	1.18694	0.0833254	NRXN3, SLIT3, THBS2, EYS	328	60	19116	3.88537	1	0.986018	0.967964
GOTERM_BP_DIRECT	GO:0050900~leukocyte migration	3	0.890208	0.0836918	ITGA4, SRC, MSN	311	30	19256	6.19164	1	1	0.99292
GOTERM_BP_DIRECT	GO:0021983~pituitary gland development	3	0.890208	0.0836918	SALL1, NR0B1, GLI2	311	30	19256	6.19164	1	1	0.99292
GOTERM_BP_DIRECT	GO:0010575~positive regulation of vascular endothelial growth factor production	3	0.890208	0.0836918	TGFB1, RORA, PTGS2	311	30	19256	6.19164	1	1	0.99292
UP_SEQ_FEATURE	REGION:Actin-binding	4	1.18694	0.0840464	MYH7B, FLNA, MYRIP, SPTB	336	63	20495	3.87283	1	1	0.997204
UP_SEQ_FEATURE	REPEAT:WD 2	9	2.67062	0.0854706	CDC20, WDR70, PPP2R2B, RBBP5, DCAF12L2, WDFY3, RBBP7, WDR45, DCAF4	336	276	20495	1.98903	1	1	0.997204
UP_SEQ_FEATURE	REPEAT:WD 1	9	2.67062	0.0854706	CDC20, WDR70, PPP2R2B, RBBP5, DCAF12L2, WDFY3, RBBP7, WDR45, DCAF4	336	276	20495	1.98903	1	1	0.997204
UP_SEQ_FEATURE	DOMAIN:Fibronectin type-III 4	4	1.18694	0.0871631	OBSCN, DSCAM, L1CAM, IGF1R	336	64	20495	3.81231	1	1	0.997204
PIR_SUPERFAMILY	PIRSF002305:ezrin/radixin/moesin	2	0.593472	0.0872581	MSN, EZR	41	4	1774	21.6341	0.971583	1	1
PIR_SUPERFAMILY	PIRSF000619:tyrosine-protein kinase, EGF receptor type	2	0.593472	0.0872581	ERBB4, EGFR	41	4	1774	21.6341	0.971583	1	1
GOTERM_BP_DIRECT	GO:0008104~protein localization	6	1.78042	0.0873645	GNGT1, MECP2, CCDC120, PARD3, RRAGD, NR0B1	311	146	19256	2.54451	1	1	0.99292
GOTERM_CC_DIRECT	GO:0016605~PML body	5	1.48368	0.0878033	ZBTB16, TOP3A, RPA2, WDFY3, MTOR	325	106	20472	2.97126	1	0.743227	0.713097
GOTERM_MF_DIRECT	GO:0051015~actin filament binding	8	2.37389	0.0883456	MYH7B, SHROOM2, ABL1, FLNA, EZR, SPTB, EGFR, CDK5R1	319	225	18811	2.09666	1	0.884639	0.865599
GOTERM_BP_DIRECT	GO:0035987~endodermal cell differentiation	3	0.890208	0.0885457	ITGA4, NR0B1, ITGA5	311	31	19256	5.99191	1	1	0.99292
GOTERM_BP_DIRECT	GO:0051968~positive regulation of synaptic transmission, glutamatergic	3	0.890208	0.0885457	NLGN3, PTGS2, EGFR	311	31	19256	5.99191	1	1	0.99292
GOTERM_BP_DIRECT	GO:0009314~response to radiation	3	0.890208	0.0885457	LRP5, FOXP3, CDC25A	311	31	19256	5.99191	1	1	0.99292
GOTERM_CC_DIRECT	GO:0045202~synapse	13	3.85757	0.0887186	NLGN3, CYFIP2, DSCAM, AP3B1, MYRIP, ARR3, EGFR, CACNB4, VAMP7, EXOC4, ITGA5, GABRE, GPC6	325	488	20472	1.67803	1	0.743227	0.713097
GOTERM_MF_DIRECT	GO:0045296~cadherin binding	10	2.96736	0.0893427	SH3GLB2, MMP24, SRC, CTNND2, FLNA, EZR, EMD, EGFR, CDK5R1, HCFC1	319	316	18811	1.8661	1	0.884639	0.865599
KEGG_PATHWAY	hsa05214:Glioma	5	1.48368	0.0902157	PDGFRB, ARAF, EGFR, MTOR, IGF1R	186	75	8156	2.9233	1	0.530322	0.495513
GOTERM_BP_DIRECT	GO:0030097~hemopoiesis	4	1.18694	0.0903416	EBP, FLT3, ZBTB16, IL7R	311	66	19256	3.75251	1	1	0.99292
GOTERM_BP_DIRECT	GO:0050727~regulation of inflammatory response	5	1.48368	0.092035	SBNO2, CELF1, STK39, PTGS2, ESR1	311	106	19256	2.92058	1	1	0.99292
BIOCARTA	h_erkPathway:Erk1/Erk2 Mapk Signaling pathway	4	1.18694	0.0925154	GNGT1, SRC, EGFR, IGF1R	60	30	1623	3.60667	1	1	1
BIOCARTA	h_g1Pathway:Cell Cycle: G1/S Check Point	4	1.18694	0.0925154	TGFB1, TFDP1, ABL1, CDC25A	60	30	1623	3.60667	1	1	1
INTERPRO	IPR011011:Zinc finger, FYVE/PHD-type	6	1.78042	0.092746	CREBBP, PHF10, WDFY3, MYRIP, PHF8, MLLT6	328	140	19116	2.49774	1	1	0.983075
INTERPRO	IPR013098:Immunoglobulin I-set	6	1.78042	0.092746	PDGFRB, OBSCN, DSCAM, LSAMP, L1CAM, MDGA2	328	140	19116	2.49774	1	1	0.983075
KEGG_PATHWAY	hsa04928:Parathyroid hormone synthesis, secretion and action	6	1.78042	0.0927803	RXRA, MMP24, ARAF, LRP5, EGFR, CREB5	186	106	8156	2.48205	1	0.530322	0.495513
GOTERM_BP_DIRECT	GO:0033631~cell-cell adhesion mediated by integrin	2	0.593472	0.0927997	ITGA4, ITGA5	311	6	19256	20.6388	1	1	0.99292
GOTERM_BP_DIRECT	GO:0032914~positive regulation of transforming growth factor beta1 production	2	0.593472	0.0927997	ATP6AP2, FOXP3	311	6	19256	20.6388	1	1	0.99292
GOTERM_BP_DIRECT	GO:1990874~vascular smooth muscle cell proliferation	2	0.593472	0.0927997	NF1, RBM10	311	6	19256	20.6388	1	1	0.99292
GOTERM_BP_DIRECT	GO:1904044~response to aldosterone	2	0.593472	0.0927997	PARP1, STK39	311	6	19256	20.6388	1	1	0.99292
GOTERM_BP_DIRECT	GO:1902751~positive regulation of cell cycle G2/M phase transition	2	0.593472	0.0927997	CDC25A, CDC25B	311	6	19256	20.6388	1	1	0.99292
GOTERM_BP_DIRECT	GO:0060603~mammary gland duct morphogenesis	2	0.593472	0.0927997	PTCH1, GLI2	311	6	19256	20.6388	1	1	0.99292
GOTERM_BP_DIRECT	GO:0071393~cellular response to progesterone stimulus	2	0.593472	0.0927997	SRC, IGF1R	311	6	19256	20.6388	1	1	0.99292
GOTERM_BP_DIRECT	GO:1903944~negative regulation of hepatocyte apoptotic process	2	0.593472	0.0927997	CFLAR, IGF1R	311	6	19256	20.6388	1	1	0.99292
GOTERM_BP_DIRECT	GO:0048790~maintenance of presynaptic active zone structure	2	0.593472	0.0927997	RAB3A, ERC2	311	6	19256	20.6388	1	1	0.99292
GOTERM_CC_DIRECT	GO:0031234~extrinsic component of cytoplasmic side of plasma membrane	4	1.18694	0.0930655	SYK, SRC, TNK2, CDK16	325	68	20472	3.70534	1	0.765205	0.734183
GOTERM_BP_DIRECT	GO:0045931~positive regulation of mitotic cell cycle	3	0.890208	0.0934809	USP22, ABL1, CDC25B	311	32	19256	5.80466	1	1	0.99292
GOTERM_BP_DIRECT	GO:0043029~T cell homeostasis	3	0.890208	0.0934809	TGFB1, IL7R, FOXP3	311	32	19256	5.80466	1	1	0.99292
KEGG_PATHWAY	hsa05212:Pancreatic cancer	5	1.48368	0.0936291	TGFB1, ARAF, IKBKG, EGFR, MTOR	186	76	8156	2.88483	1	0.530322	0.495513
GOTERM_BP_DIRECT	GO:0042981~regulation of apoptotic process	8	2.37389	0.0939731	TRAF4, FLT3, ABL1, LRP5, CFLAR, FATE1, ESR1, RBM10	311	240	19256	2.06388	1	1	0.99292
UP_SEQ_FEATURE	BINDING:Phosphatidylinositol	2	0.593472	0.0941624	MSN, EZR	336	6	20495	20.3323	1	1	0.997204
UP_SEQ_FEATURE	DOMAIN:F5/8 type C 1	2	0.593472	0.0941624	NRP2, F8	336	6	20495	20.3323	1	1	0.997204
UP_SEQ_FEATURE	DOMAIN:MAGE_N	2	0.593472	0.0941624	MAGEA1, MAGEA4	336	6	20495	20.3323	1	1	0.997204
UP_SEQ_FEATURE	DOMAIN:F5/8 type C 2	2	0.593472	0.0941624	NRP2, F8	336	6	20495	20.3323	1	1	0.997204
KEGG_PATHWAY	hsa05206:MicroRNAs in cancer	12	3.56083	0.0941884	PDGFRB, CREBBP, ABL1, ITGA5, EZR, PTGS2, CDC25A, SOX4, SERPINB5, EGFR, MTOR, CDC25B	186	310	8156	1.6974	1	0.530322	0.495513
GOTERM_MF_DIRECT	GO:0019900~kinase binding	5	1.48368	0.0946614	DLG3, SRC, ATP1A4, FLNA, EGFR	319	102	18811	2.89062	1	0.922114	0.902267
UP_SEQ_FEATURE	DOMAIN:Laminin G-like	3	0.890208	0.0959188	NRXN3, SLIT3, THBS2	336	32	20495	5.71847	1	1	0.997204
UP_SEQ_FEATURE	DOMAIN:SH2	5	1.48368	0.0960122	SYK, SRC, NCK2, ABL1, VAV2	336	106	20495	2.87722	1	1	0.997204
GOTERM_MF_DIRECT	GO:0046875~ephrin receptor binding	3	0.890208	0.0961808	SRC, ABL1, CDK5R1	319	31	18811	5.70664	1	0.922114	0.902267
GOTERM_BP_DIRECT	GO:0016579~protein deubiquitination	5	1.48368	0.0969255	OTUD5, USP11, USP22, OTUD6A, USP51	311	108	19256	2.8665	1	1	0.99292
UP_KW_CELLULAR_COMPONENT	KW-1000~Mitochondrion outer membrane	6	1.78042	0.0971418	ARMCX2, MAOA, PPP2R2B, ARMCX6, FATE1, MTOR	291	147	17543	2.46062	0.974748	0.499587	0.485709
INTERPRO	IPR011989:Armadillo-like helical	8	2.37389	0.097745	ARMCX2, CTNND2, NCAPG2, ELMO1, PPP2R5D, PPP2R5C, CTNNBL1, MTOR	328	228	19116	2.04493	1	1	0.983075
INTERPRO	IPR000152:EGF-type aspartate/asparagine hydroxylation site	5	1.48368	0.0978002	FBLN7, CD93, NRXN3, SLIT3, EYS	328	102	19116	2.85689	1	1	0.983075
INTERPRO	IPR000418:Ets domain	3	0.890208	0.0981175	ETV1, ERG, ETV6	328	31	19116	5.64005	1	1	0.983075
INTERPRO	IPR003532:Short hematopoietin receptor, family 2, conserved site	2	0.593472	0.0983584	IL3RA, CSF2RA	328	6	19116	19.4268	1	1	0.983075
GOTERM_MF_DIRECT	GO:0003682~chromatin binding	13	3.85757	0.0985855	SMARCE1, CREBBP, SET, SUV39H1, ARX, ESR1, EGFR, HCFC1, PHF8, MECP2, MED12, USP51, ERG	319	467	18811	1.64153	1	0.930401	0.910376

## Sheet: 07
Category	Term	Count	%	PValue	Genes	List Total	Pop Hits	Pop Total	Fold Enrichment	Bonferroni	Benjamini	FDR
UP_SEQ_FEATURE	DOMAIN:PDZ	3	50	0.000538488	PARD6B, DLG2, PARD6G	6	152	20495	67.4178	0.02026	0.00926874	0.00926874
INTERPRO	IPR001478:PDZ domain	3	50	0.000676291	PARD6B, DLG2, PARD6G	6	159	19116	60.1132	0.0121035	0.0121732	0.0121732
UP_SEQ_FEATURE	DOMAIN:Pseudo-CRIB	2	33.3333	0.000731743	PARD6B, PARD6G	6	3	20495	2277.22	0.0274331	0.00926874	0.00926874
UP_SEQ_FEATURE	REGION:Interaction with PARD3 and CDC42	2	33.3333	0.000731743	PARD6B, PARD6G	6	3	20495	2277.22	0.0274331	0.00926874	0.00926874
KEGG_PATHWAY	hsa04390:Hippo signaling pathway	3	50	0.0010907	PARD6B, DLG2, PARD6G	4	157	8156	38.9618	0.00760997	0.00442093	0.00442093
UP_KW_CELLULAR_COMPONENT	KW-0965~Cell junction	4	66.6667	0.00111976	PARD6B, DLG2, NLGN4X, PARD6G	6	868	17543	13.4739	0.0111414	0.0111976	0.0111976
KEGG_PATHWAY	hsa04530:Tight junction	3	50	0.00126312	PARD6B, DLG2, PARD6G	4	169	8156	36.1953	0.00880842	0.00442093	0.00442093
SMART	SM00228:PDZ	3	50	0.00133105	PARD6B, DLG2, PARD6G	5	156	10337	39.7577	0.00928022	0.00931734	0.00931734
GOTERM_BP_DIRECT	GO:0060341~regulation of cellular localization	2	33.3333	0.00181648	PARD6B, PARD6G	6	7	19256	916.952	0.0951602	0.0999066	0.0999066
UP_SEQ_FEATURE	DOMAIN:PB1	2	33.3333	0.00341114	PARD6B, PARD6G	6	14	20495	487.976	0.121768	0.0324058	0.0324058
INTERPRO	IPR000270:Phox/Bem1p	2	33.3333	0.00365688	PARD6B, PARD6G	6	14	19116	455.143	0.0638171	0.0329119	0.0329119
KEGG_PATHWAY	hsa05165:Human papillomavirus infection	3	50	0.00479424	PARD6B, DLG2, PARD6G	4	331	8156	18.4804	0.0330809	0.0111866	0.0111866
SMART	SM00666:PB1	2	33.3333	0.00540722	PARD6B, PARD6G	5	14	10337	295.343	0.037242	0.0189253	0.0189253
GOTERM_CC_DIRECT	GO:0070160~occluding junction	2	33.3333	0.00633464	PARD6B, PARD6G	6	26	20472	262.462	0.214537	0.194121	0.194121
GOTERM_CC_DIRECT	GO:0098839~postsynaptic density membrane	2	33.3333	0.0102169	DLG2, NLGN4X	6	42	20472	162.476	0.323105	0.194121	0.194121
GOTERM_BP_DIRECT	GO:0007098~centrosome cycle	2	33.3333	0.0116314	PARD6B, PARD6G	6	45	19256	142.637	0.474537	0.265065	0.265065
GOTERM_BP_DIRECT	GO:0007163~establishment or maintenance of cell polarity	2	33.3333	0.0144581	PARD6B, PARD6G	6	56	19256	114.619	0.55112	0.265065	0.265065
GOTERM_MF_DIRECT	GO:0005080~protein kinase C binding	2	33.3333	0.0150608	PARD6B, PARD6G	6	57	18811	110.006	0.215576	0.240972	0.240972
UP_KW_CELLULAR_COMPONENT	KW-0796~Tight junction	2	33.3333	0.0284601	PARD6B, PARD6G	6	101	17543	57.8977	0.250785	0.1423	0.1423
GOTERM_CC_DIRECT	GO:0005923~bicellular tight junction	2	33.3333	0.031353	PARD6B, PARD6G	6	130	20472	52.4923	0.701949	0.374508	0.374508
GOTERM_CC_DIRECT	GO:0005938~cell cortex	2	33.3333	0.0394219	PARD6B, PARD6G	6	164	20472	41.6098	0.783109	0.374508	0.374508
UP_KW_MOLECULAR_FUNCTION	KW-0010~Activator	2	33.3333	0.0605749	PAGE4, ZFX	2	706	11655	16.5085	0.11748	0.12115	0.12115
GOTERM_BP_DIRECT	GO:0007268~chemical synaptic transmission	2	33.3333	0.0639965	DLG2, NLGN4X	6	253	19256	25.3702	0.973682	0.879952	0.879952
KEGG_PATHWAY	hsa04360:Axon guidance	2	33.3333	0.0654697	PARD6B, PARD6G	4	182	8156	22.4066	0.377479	0.104444	0.104444
UP_KW_CELLULAR_COMPONENT	KW-1003~Cell membrane	4	66.6667	0.0733294	PARD6B, DLG2, NLGN4X, PARD6G	6	3838	17543	3.04725	0.533068	0.244431	0.244431
KEGG_PATHWAY	hsa04015:Rap1 signaling pathway	2	33.3333	0.0752809	PARD6B, PARD6G	4	210	8156	19.419	0.421813	0.104444	0.104444
GOTERM_CC_DIRECT	GO:0016324~apical plasma membrane	2	33.3333	0.0880755	PARD6B, PARD6G	6	374	20472	18.246	0.969909	0.638585	0.638585
KEGG_PATHWAY	hsa04144:Endocytosis	2	33.3333	0.0895232	PARD6B, PARD6G	4	251	8156	16.247	0.481341	0.104444	0.104444
GOTERM_BP_DIRECT	GO:0051301~cell division	2	33.3333	0.0953412	PARD6B, PARD6G	6	382	19256	16.8028	0.995957	1	1

## Sheet: 08
Category	Term	Count	%	PValue	Genes	List Total	Pop Hits	Pop Total	Fold Enrichment	Bonferroni	Benjamini	FDR
UP_KW_BIOLOGICAL_PROCESS	KW-0234~DNA repair	2	66.6667	0.0615965	REV3L, XPC	3	350	11187	21.3086	0.317131	0.217944	0.217944
UP_KW_BIOLOGICAL_PROCESS	KW-0227~DNA damage	2	66.6667	0.0726481	REV3L, XPC	3	414	11187	18.0145	0.363985	0.217944	0.217944
UP_SEQ_FEATURE	COMPBIAS:Basic and acidic residues	3	100	0.0737982	REV3L, UBE2E2, XPC	3	5568	20495	3.68085	0.949706	1	1
GOTERM_CC_DIRECT	GO:0005634~nucleus	3	100	0.0838951	REV3L, UBE2E2, XPC	3	5930	20472	3.45228	0.679899	0.845618	0.845618

## Sheet: 09
Category	Term	Count	%	PValue	Genes	List Total	Pop Hits	Pop Total	Fold Enrichment	Bonferroni	Benjamini	FDR
GOTERM_CC_DIRECT	GO:0034704~calcium channel complex	2	66.6667	0.0025385	PDE4D, RYR3	3	26	20472	524.923	0.0447204	0.0246028	0.0232359
GOTERM_CC_DIRECT	GO:0005891~voltage-gated calcium channel complex	2	66.6667	0.00273364	PDE4D, CACNA2D1	3	28	20472	487.429	0.0480787	0.0246028	0.0232359
GOTERM_CC_DIRECT	GO:0016529~sarcoplasmic reticulum	2	66.6667	0.00458648	CACNA2D1, RYR3	3	47	20472	290.383	0.0794155	0.0275189	0.02599
UP_KW_BIOLOGICAL_PROCESS	KW-0109~Calcium transport	2	66.6667	0.00902834	CACNA2D1, RYR3	2	101	11187	110.762	0.0268412	0.027085	0.0180567
GOTERM_BP_DIRECT	GO:0006816~calcium ion transport	2	66.6667	0.00932613	CACNA2D1, RYR3	3	90	19256	142.637	0.350151	0.419676	0.419676
UP_KW_MOLECULAR_FUNCTION	KW-0107~Calcium channel	2	66.6667	0.0114647	CACNA2D1, RYR3	3	67	11655	115.97	0.0775445	0.0802526	0.0802526
KEGG_PATHWAY	hsa04921:Oxytocin signaling pathway	2	66.6667	0.0374094	CACNA2D1, RYR3	3	154	8156	35.3074	0.53352	0.748187	0.748187
UP_KW_BIOLOGICAL_PROCESS	KW-0406~Ion transport	2	66.6667	0.0589077	CACNA2D1, RYR3	2	659	11187	16.9757	0.166517	0.0883615	0.0589077
UP_KW_MOLECULAR_FUNCTION	KW-0407~Ion channel	2	66.6667	0.0613234	CACNA2D1, RYR3	3	363	11655	21.405	0.357886	0.214632	0.214632
GOTERM_CC_DIRECT	GO:0048471~perinuclear region of cytoplasm	2	66.6667	0.0731535	PDE4D, RYR3	3	763	20472	17.8873	0.745235	0.329191	0.310902

[truncated: 11 more sheets: 10, 11, 12, 13, 14, 15, 16, 17, 18, Interrelation data among genes , The result of identification]
